# Supplementary material for: Transcriptional Basis for the Inhibition of Neural Stem Cell Proliferation and Migration by the TGFβ-Family Member GDF11
Source: PLoS One. 2013 Nov 7;8(11):e78478. doi: 10.1371/journal.pone.0078478 (PMC3820543; doi:10.1371/journal.pone.0078478)
Supplement: Table S1 — Cor1- cell transcriptional response to GDF11 treatment. Gene expression changes upon 4 h GDF11 treatment of Cor-1 cells. The response is shown as expression fold with associated significance statistic. (XLS) [file pone.0078478.s001.xls]

## Sheet: GDF11
ID	Gene symbol	fold	prob
1415670_at	COPG	1.01685	0.701688
1415671_at	ATP6V0D1	1.15808	0.023352
1415672_at	GOLGA7	1.06262	0.176837
1415673_at	PSPH	1.1692	0.004271
1415674_a_at	TRAPPC4	1.11997	0.000109
1415675_at	DPM2	1.0631	0.020733
1415676_a_at	PSMB5	1.30911	2e-06
1415677_at	DHRS1	1.3401	0.001097
1415678_at	PPM1A	1.1069	0.002354
1415679_at	PSENEN	1.27657	0.00026
1415680_at	ANAPC1	-1.06778	0.226789
1415681_at	MRPL43	1.16418	1e-06
1415682_at	XPO7	-1.03994	0.082257
1415683_at	NMT1	1.09444	0.127148
1415684_at	ATG5	1.18994	0.008989
1415685_at	MTIF2	1.1866	0.00829
1415686_at	RAB14	1.08929	0.016887
1415687_a_at	PSAP	-1.33261	0.10636
1415688_at	UBE2G1	1.04969	0.121101
1415689_s_at	ZKSCAN3	-1.01324	0.746944
1415690_at	MRPL27	1.2685	5e-06
1415691_at	DLG1	-1.11869	0.026641
1415692_s_at	CANX	1.1261	0.000585
1415693_at	DERL1	1.05885	0.373245
1415694_at	WARS	-1.73687	0.000358
1415695_at	PSMA1	1.22276	0.001254
1415696_at	SAR1A	1.18784	8e-06
1415697_at	G3BP2	-1.1227	0.139287
1415698_at	GOLM1	1.2893	1e-06
1415699_a_at	GPS1	1.05252	0.006296
1415700_a_at	SSR3	1.23838	1.7e-05
1415701_x_at	RPL23	1.14516	0.03776
1415702_a_at	CTBP1	1.04376	0.036375
1415703_at	HUWE1	-1.0662	0.020505
1415704_a_at	CDV3	-1.04541	0.106982
1415705_at		1.11626	0.003389
1415706_at	COPA	1.20999	0.001038
1415707_at	ANAPC2	1.02308	0.507131
1415708_at		1.03563	0.005509
1415709_s_at	GBF1	1.02411	0.281638
1415710_at	COX18	1.11348	0.017785
1415711_at	ARFGEF1	1.1231	0.010093
1415712_at	ZRANB1	-1.01412	0.83321
1415713_a_at	DDX24	-1.03585	0.431175
1415714_a_at		1.24616	0.00015
1415715_at	TMEM129	-1.02891	0.570345
1415716_a_at	RPS27	1.28354	3.7e-05
1415717_at		-1.27472	0.03041
1415718_at	SAP30L	1.08387	0.010018
1415719_s_at	ARMC1	1.19085	0.000428
1415720_s_at	MAD2L1BP	1.18407	0.001128
1415721_a_at		-1.02942	0.403889
1415722_a_at	VTA1	1.19194	7e-06
1415723_at	EIF5	-1.01443	0.492627
1415724_a_at	CDC42	1.08361	0.001074
1415725_at	RRN3	1.0062	0.876866
1415726_at	ANKRD17	-1.06915	0.001505
1415727_at	APOA1BP	1.2188	0.000298
1415728_at		-2.07562	6.6e-05
1415729_at	PDPK1	-1.05061	0.178301
1415730_at		-1.12528	0.010366
1415731_at	ANGEL2	1.0906	0.030163
1415732_at	BAT5	-1.01156	0.839058
1415733_a_at		1.09114	0.004792
1415734_at		1.20348	4.3e-05
1415735_at	DDB1	-1.01264	0.837039
1415736_at		1.50639	1e-06
1415737_at	RFK	1.16189	1.3e-05
1415738_at	TXNDC12	1.18088	3.8e-05
1415739_at		1.12211	4.6e-05
1415740_at	PSMC5	1.10162	0.137844
1415741_at	TMEM165	-1.03646	0.244854
1415742_at	AUP1	-1.21499	0.004519
1415743_at	HDAC5	-1.46262	3.4e-05
1415744_at		1.05656	0.1912
1415745_a_at	DSCR3	1.59271	1e-06
1415746_at	CIC	-1.45493	0.013342
1415747_s_at	RIOK3	-1.1045	0.012995
1415748_a_at	DCTN5	-1.12606	0.003873
1415749_a_at	RRAGC	1.08988	0.202494
1415750_at	TBL3	-1.13487	0.040406
1415751_at	HP1BP3	-1.02288	0.467647
1415752_at		1.19602	9.3e-05
1415753_at		1.1824	0
1415754_at	POLR2F	-1.00349	0.892255
1415755_a_at	UBE2V1	1.15768	0.003975
1415756_a_at	SNAPAP	-1.03521	0.371624
1415757_at	GBF1	-1.10479	0.007829
1415758_at	FRYL	-1.08071	0.033457
1415759_a_at	HBXIP	1.34277	2.5e-05
1415760_s_at	ATOX1	1.33928	0
1415761_at	MRPL52	1.13958	0.000346
1415762_x_at	MRPL52	1.1664	0.001386
1415763_a_at		1.22348	0.000193
1415764_at	ZC3H11A	1.01654	0.697927
1415765_at	HNRPUL2	-1.08502	0.496446
1415766_at	SEC22B	1.45334	1e-05
1415767_at	YTHDF1	-1.06947	0.037315
1415768_a_at		1.06583	0.009654
1415769_at	ITCH	-1.01047	0.904003
1415770_at	WDR6	1.18776	0.002873
1415771_at	NCL	-1.05072	0.336333
1415772_at	NCL	-1.1789	0.000702
1415773_at	NCL	-1.17561	0.050165
1415774_at	ELP2	-1.0358	0.765924
1415775_at	RBBP7	1.13294	1.2e-05
1415776_at	ALDH3A2	1.06206	0.552015
1415778_at	MORF4L2	1.33423	2e-06
1415779_s_at	ACTG1	1.18468	0.003943
1415780_a_at	ARMCX2	1.03503	0.476731
1415781_a_at	SUMO2	1.16792	0.003724
1415782_at	SUMO2	1.14064	0.005129
1415783_at	VPS35	1.26183	0.000836
probe ID	Gene symbol	fold	prob
1415784_at	VPS35	-1.2482	0.158192
1415785_a_at	CCT8	1.07351	0.096817
1415787_at	GANAB	-1.33905	0.005157
1415788_at		1.16659	0.001184
1415789_a_at		1.03496	0.571012
1415790_at		1.08854	0.011225
1415791_at	RNF34	1.13796	0.114642
1415792_at	RBCK1	-1.07653	0.162254
1415794_a_at	SPIN1	1.24534	0.003931
1415795_at	SPIN1	-1.64858	2.7e-05
1415796_at	DAZAP2	1.17972	4.4e-05
1415797_at	DDR1	-1.37209	0.004411
1415798_at	DDR1	-2.32518	0.000675
1415799_at	WBP11	1.03721	0.224953
1415800_at	GJA1	-1.00895	0.841486
1415801_at	GJA1	-2.3908	0.001884
1415802_at	SLC16A1	1.01082	0.786061
1415803_at	CX3CL1	1.43685	0.004323
1415804_at	CX3CL1	-1.22303	0.248174
1415806_at	PLAT	1.97764	0.003271
1415807_s_at	SFRS2	-1.05254	0.139472
1415810_at	UHRF1	-1.65998	0
1415811_at	UHRF1	-3.35944	5e-06
1415812_at	GSN	-1.05727	0.460973
1415813_at	API5	1.27728	0.000461
1415814_at	ATP6V1B2	1.0118	0.530534
1415816_at	CCT7	1.19168	0.000147
1415817_s_at	CCT7	1.12462	0.200125
1415818_at	ANXA6	1.04255	0.035697
1415819_a_at	PPP2R1A	-1.23239	0.082493
1415820_x_at	NONO	1.23664	4e-06
1415821_at	NPTN	1.11306	0.023993
1415822_at		1.17877	0.001621
1415823_at		-1.1021	0.277997
1415824_at		-4.5471	3e-06
1415825_s_at		-1.0807	0.003419
1415826_at	ATP6V1H	1.10247	0.080047
1415827_a_at		1.24536	1.8e-05
1415828_a_at		1.22555	0.025884
1415829_at	LBR	-1.10865	0.000581
1415830_at	ORC5L	1.02152	0.74539
1415831_at	PSMD2	1.07911	0.091882
1415833_x_at	RPS29	1.17396	0.009536
1415834_at	DUSP6	-1.45891	0.000177
1415836_at	ALDH18A1	-1.15883	0.019069
1415838_at	SERINC1	1.2072	7e-06
1415839_a_at	NPM1	1.17719	0.000425
1415840_at	ELOVL5	1.17903	0.000385
1415841_at	DYNC1I2	1.16247	0.000468
1415842_at		-1.16765	0.056508
1415849_s_at	STMN1	1.18147	7e-06
1415850_at	RASA3	1.10983	0.040372
1415851_a_at	IMPDH2	1.14398	0.000429
1415852_at	IMPDH2	1.05619	0.565102
1415853_at	DEF8	-1.08173	0.128695
1415855_at		1.30249	0.008811
1415858_at	EIF3C	1.18004	3.8e-05
1415859_at	EIF3C	-1.44551	0.017685
1415860_at	KPNA2	1.10796	0.000913
1415863_at	EIF4G2	1.05033	0.099378
1415864_at	BPGM	1.75646	8.4e-05
1415865_s_at	BPGM	1.86432	6e-06
1415867_at	CCT4	1.21002	1.1e-05
1415868_at	CCT4	-1.3326	0.003157
1415869_a_at	TRIM28	-1.07874	0.00452
1415870_at	CALU	1.13223	4e-06
1415872_at	HNRPH1	1.02107	0.351514
1415873_a_at	ACTR1A	1.13259	0.009886
1415874_at	SPRY1	1.12138	2.2e-05
1415876_a_at	RPS26	1.1893	0.002476
1415877_at	DPYSL3	-1.01593	0.902829
1415878_at	RRM1	1.09956	0.321513
1415879_a_at	RPLP2	1.19436	0.001465
1415880_a_at	LAMP1	1.24678	0
1415881_at	GHITM	1.08321	0.375308
1415882_at	GHITM	1.11876	0.022664
1415887_at	TFG	1.1915	8e-06
1415888_at	HDGF	-1.17075	0.138148
1415889_a_at	HSP90B1	1.10704	0.148202
1415890_at	PAPSS1	1.28902	8e-06
1415891_at	SUCLG1	1.27687	8e-06
1415892_at	SGPL1	1.04776	0.215398
1415893_at	SGPL1	-1.33371	0.199847
1415895_at	SNRPN	1.23506	0.001577
1415897_a_at	MGST1	1.13642	3.3e-05
1415900_a_at	KIT	1.2353	0.165872
1415901_at	PLOD3	1.07259	0.401416
1415903_at	SLC38A1	-1.2866	0.007496
1415906_at	TMSB4X	1.27579	0.000977
1415907_at	CCND3	-1.09863	0.054801
1415908_at	TSPYL1	1.09658	0.187845
1415909_at	STIP1	-1.04697	0.547613
1415910_s_at	CIAPIN1	-1.01476	0.773162
1415911_at	IMPACT	-1.03852	0.465295
1415912_a_at	RPS13	1.24347	0.000117
1415913_at	RPS13	-2.78179	5e-05
1415914_at	HNRPAB	1.08927	0.020661
1415915_at	DDX1	1.13866	0.001102
1415916_a_at	MTHFD1	-1.00189	0.921254
1415917_at	MTHFD1	-1.00584	0.859016
1415918_a_at	TPI1	1.11991	0.000429
1415919_at	NPDC1	-1.01295	0.693099
1415920_at	CSTF2T	1.15769	0.011048
1415922_s_at	MARCKSL1	1.16893	0.00046
1415923_at	NDN	1.25007	0.006794
1415925_a_at	NUP62	-1.0874	0.191883
1415926_at	NUP62	-1.17175	0.000379
1415928_a_at	MAP1LC3B	1.34196	0.000778
1415929_at	MAP1LC3B	1.25912	0.002105
1415930_a_at	MAP1LC3B	1.35868	1e-06
1415932_x_at	ATP9A	-1.08293	0.27582
1415933_a_at	COX5A	1.33056	0
1415934_at	COPS8	1.11337	0.019385
1415936_at	BCAR3	1.51175	0.002102
1415937_s_at	PDCD6IP	-1.15103	0.17075
1415940_at	ZFAND2A	-1.09613	0.14402
1415942_at	RPL10	1.15413	0.011546
1415943_at	SDC1	-1.12557	0.036675
1415944_at	SDC1	-1.17576	0.022148
1415945_at	MCM5	-1.04366	0.144994
1415946_at	PIGQ	0.999041	0.970387
1415947_at	CREG1	1.03751	0.434026
1415948_at	CREG1	-1.08798	0.02677
1415949_at	CPE	1.06524	0.540817
1415950_a_at	PEBP1	1.29896	2.4e-05
1415952_at	MARK2	-1.41441	0.002106
1415953_s_at	MARK2	-1.3865	0.01924
1415956_a_at	PCTK1	-1.38489	0.045816
1415957_a_at	RRP1	-1.25431	0.042083
1415961_at	ITM2C	-1.04359	0.060639
1415962_at	EIF3H	1.28144	2e-06
1415963_at	HNRPH2	1.0912	0.103128
1415964_at		-1.06283	0.034129
1415965_at		-2.01143	8.9e-05
1415966_a_at	NDUFV1	1.18646	7e-06
1415967_at	NDUFV1	1.12756	3e-06
1415970_at	COX6C	1.15308	0.001273
1415971_at	MARCKS	1.1355	0.0034
1415972_at	MARCKS	-1.36255	1.5e-05
1415973_at	MARCKS	1.17528	0.037709
1415974_at	MAP2K2	-1.03862	0.607489
1415975_at	CARHSP1	-1.00883	0.739108
1415976_a_at	CARHSP1	-1.16644	0.377902
1415979_x_at	RPL7	1.168	0.001249
1415980_at	ATP5G2	1.18822	0.000252
1415981_at	HERPUD2	1.09669	0.11439
1415982_at	HERPUD2	1.06338	0.247004
1415984_at	ACADM	1.11543	0.007553
1415985_at	SF3B3	-1.04334	0.295299
1415986_at		1.20025	0.000537
1415987_at	HDLBP	-1.09536	0.45142
1415988_at	HDLBP	-1.84138	0.030727
1415989_at	VCAM1	2.67803	0.000163
1415990_at	VDAC2	1.19325	0
1415991_a_at	KLHDC3	1.08534	0.049989
1415992_at	PIGO	-1.1805	0.001359
1415993_at	SQLE	1.21606	0.001259
1415995_at	CASP6	1.05274	0.263919
1415996_at	TXNIP	-1.19522	0.078165
1415998_at	VDAC1	-2.35572	0.000544
1415999_at	HEY1	2.32798	3.2e-05
1416000_a_at	PRDX1	1.27349	3.6e-05
1416004_at	YWHAH	1.11608	0.004752
1416005_at	PSMC1	1.10216	0.020085
1416007_at	SATB1	-1.00603	0.880523
1416008_at	SATB1	-1.00693	0.847971
1416009_at	TSPAN3	1.32902	0.000153
1416010_a_at	EHD1	1.06685	0.429273
1416011_x_at	EHD1	-1.26706	0.105351
1416013_at	PLD3	-1.22121	0.034711
1416014_at	ABCE1	1.12839	0.006879
1416015_s_at	ABCE1	1.06467	0.012486
1416017_at	COPG	1.07395	0.139417
1416018_at	DR1	1.0097	0.881304
1416019_at	DR1	-1.0562	0.100524
1416020_a_at	ATP5G1	1.22877	0.000585
1416021_a_at	FABP5	1.22939	0.00052
1416022_at	FABP5	1.21631	0.002324
1416024_x_at	CCT3	1.22602	0.001124
1416026_a_at	RPL12	1.1816	0.008535
1416027_at	PDCD6	1.25371	3.6e-05
1416028_a_at	HN1	1.01474	0.760798
1416029_at	KLF10	-1.40532	0
1416030_a_at	MCM7	-1.08092	0.013652
1416031_s_at	MCM7	-1.02374	0.419687
1416032_at	TMEM109	-1.50848	0
1416034_at		1.2219	0.004256
1416035_at	HIF1A	1.21869	0.05026
1416036_at	FKBP1A	-1.17138	0.12089
1416037_a_at	CCT2	1.19869	0.000116
1416038_at	SND1	-1.33044	0.183646
1416039_x_at	CYR61	4.33037	3e-06
1416041_at	SGK	2.57972	0
1416042_s_at	NASP	-1.0126	0.772646
1416043_at	NASP	-1.20893	0.133848
1416044_at	FLII	1.01115	0.682718
1416045_a_at	SMARCB1	1.06976	0.052723
1416048_at	PHC2	-1.24048	9.2e-05
1416049_at	GLDC	1.09299	0.010298
1416050_a_at	SCARB1	-1.14059	0.049914
1416052_at	PRPS1	1.20691	0.007494
1416053_at	LRRN1	-1.07767	0.659195
1416054_at	RPS5	1.2024	0.002167
1416056_a_at	NDUFB11	1.26141	0.000831
1416057_at	NDUFB11	1.28813	0
1416058_s_at	ATP5C1	1.27073	9e-06
1416059_at	SEC23B	1.18158	0.002979
1416060_at	TBC1D15	1.02289	0.747466
1416061_at	TBC1D15	-1.04965	0.147631
1416062_at	TBC1D15	-1.44041	0.007366
1416064_a_at	HSPA5	1.35277	0.000616
1416065_a_at	ANKRD10	-1.18295	0.05174
1416066_at	CD9	1.51995	3e-06
1416067_at	IFRD1	1.1044	0.200506
1416068_at	KARS	1.12155	0.001461
1416070_a_at	DDX18	-1.14842	0.06464
1416071_at	DDX18	-1.06566	0.108189
1416073_a_at	PCNT	-1.00928	0.759221
1416074_a_at	RPL28	1.18691	0.00133
1416075_at	SAV1	-1.18842	0.036728
1416076_at	CCNB1	1.1114	0.085808
1416077_at	ADM	-1.79087	1e-06
1416078_s_at	RAF1	1.07449	0.342084
1416079_a_at	ARPC1A	1.18073	0.007095
1416080_at	ADAM15	-1.44797	0.009494
1416081_at	SMAD1	-1.18392	0.003436
1416082_at		1.15487	0.000136
1416083_at	ZFAND5	1.08483	0.0167
1416084_at	ZFAND5	-1.30895	0.00664
1416085_s_at	ZFAND5	-1.07773	0.209332
1416086_at	TPST2	1.07476	0.269388
1416087_at	AP1S1	-1.30573	0.021521
1416088_a_at	RPS15	1.18423	0.000442
1416089_at	RPS15	1.13332	0.059852
1416090_at	PDHB	1.18853	9.9e-05
1416091_at		-1.07943	0.218847
1416092_a_at		-1.38893	0.000182
1416093_a_at	MRPL20	1.29362	4e-06
1416094_at	ADAM9	1.06246	0.258169
1416095_x_at		1.15336	0.001287
1416096_at		-1.17479	0.013049
1416097_at	LRRC4	1.79116	2.2e-05
1416099_at	RPL27	1.23199	0.000101
1416100_at	EIF3D	1.06958	0.005046
1416101_a_at	HIST1H1C	1.46054	0.032707
1416102_at	YWHAZ	-1.46759	0.014652
1416103_at	YWHAZ	-1.17197	0.000105
1416104_at	MPDU1	-1.17816	0.010905
1416105_at	NNT	1.05685	0.185611
1416106_at	KTI12	-1.17227	0.024567
1416107_at		-1.15089	0.129486
1416108_a_at	TMED3	1.22657	1e-05
1416109_at	FUCA1	1.14636	0.002146
1416110_at	SLC35A4	-1.18477	0.002834
1416112_at	COX8A	1.2206	4e-06
1416113_at	FKBP8	-1.36453	0.158077
1416114_at	SPARCL1	1.32706	0.000956
1416115_at	ORC3L	1.03531	0.423122
1416118_at	TRIM59	1.14319	0.005395
1416119_at		1.26579	5e-06
1416120_at	RRM2	-1.28154	0.00239
1416122_at	CCND2	1.223	6.8e-05
1416123_at	CCND2	1.20023	0.000618
1416124_at	CCND2	-3.6339	2.9e-05
1416125_at	FKBP5	1.08035	0.130561
1416126_at		-1.37842	9e-06
1416127_a_at	DNPEP	1.12831	0.032961
1416129_at	ERRFI1	1.41626	8.8e-05
1416130_at	PRNP	-1.08196	0.174701
1416131_s_at		1.10624	0.027738
1416132_at		1.04794	0.548123
1416133_at		1.17361	0.001461
1416135_at	APEX1	1.01951	0.363993
1416140_a_at	DHX30	-1.0895	0.008335
1416141_a_at	RPS6	1.15341	0.022881
1416142_at	RPS6	1.14823	0.002298
1416143_at	ATP5J	1.18758	7.1e-05
1416144_a_at	DHX15	1.04907	0.296051
1416145_at	DHX15	1.04773	0.086191
1416146_at	HSPA4	1.01802	0.680711
1416147_at	HSPA4	-1.51874	0.067335
1416148_at	LAPTM4B	-1.02765	0.670461
1416149_at	OLIG1	1.10235	0.053636
1416150_a_at	SFRS3	1.10726	0.02766
1416151_at	SFRS3	1.07384	0.589289
1416152_a_at	SFRS3	1.12638	0.225509
1416153_at		1.10383	0.041765
1416155_at	HMGB3	1.24641	2e-06
1416156_at	VCL	1.00339	0.967806
1416157_at	VCL	-1.72731	0.002388
1416161_at	RAD21	1.09607	0.217899
1416162_at	RAD21	-1.14634	0.184676
1416163_at	COPS4	1.23357	0.000198
1416165_at	RAB31	1.27512	0.016272
1416166_a_at	PRDX4	1.2278	0.019211
1416167_at	PRDX4	1.30615	1.8e-05
1416170_at	TRAP1	-1.01617	0.547652
1416171_at		-1.10315	0.00064
1416172_at	PES1	1.02564	0.505048
1416173_at	PES1	-1.11443	0.405123
1416174_at	RBBP9	1.64971	0.002405
1416175_a_at	VDAC3	1.25788	9.1e-05
1416176_at	HMGB1	1.17904	0.000609
1416177_at		1.06817	0.049159
1416178_a_at	PLEKHB1	1.29035	0.030643
1416179_a_at	RDX	1.1898	0.066676
1416180_a_at	RDX	-1.15654	0.332506
1416181_at	MESDC2	1.17873	0.000402
1416182_at	APBA3	-1.18026	0.029059
1416183_a_at	LDHB	1.25026	5.8e-05
1416184_s_at	HMGA1	-1.05443	0.353369
1416185_a_at	ADH5	1.13212	2.4e-05
1416186_at	PNRC2	1.06306	0.470561
1416187_s_at	PNRC2	1.34797	0.005948
1416189_a_at	SEC61A1	1.24996	6e-06
1416190_a_at	SEC61A1	-4.18859	3e-06
1416191_at	SEC61A1	-6.04871	0
1416192_at	NAPA	-1.0949	0.320533
1416195_at		-1.12305	0.05892
1416197_at	SNRPC	1.28504	0
1416198_at	TH1L	-1.14793	0.008813
1416199_at	KIFC3	1.00633	0.949149
1416201_at	CRK	1.11447	0.091422
1416202_at	PHB2	1.00307	0.909603
1416204_at	GPD1	-2.14393	0.000232
1416205_at	GLB1	1.00719	0.811717
1416206_at	SIPA1	-1.2794	0.009298
1416207_at	TAZ	-1.28403	0.000159
1416208_at	USP14	-1.08747	0.004017
1416209_at	GLUD1	1.10563	0.000156
1416210_at	IMP3	-1.07078	0.013683
1416211_a_at	PTN	1.04573	0.071187
1416212_at	MAGOH	1.23715	0.000215
1416213_x_at	SURF4	1.02527	0.743399
1416214_at	MCM4	-1.06398	0.019753
1416215_at	GOSR1	-1.08189	0.053603
1416216_at	REPS1	-1.12155	0.001802
1416217_a_at	RPL37A	1.16374	0.001527
1416218_x_at	RPL37A	-1.07912	0.251774
1416219_at	RPL19	1.1927	0.000636
1416220_at	SPCS1	1.44307	0
1416221_at	FSTL1	1.63477	0
1416222_at	NSDHL	1.18848	8e-05
1416223_at	SH3BP5L	1.13469	0.006875
1416224_at	ZBTB17	-1.05217	0.702504
1416226_at	ARPC1B	1.13835	0.000406
1416228_at	PIN1	-1.18305	0.035015
1416229_at	RFK	-1.22999	0.062657
1416230_at	RFK	-1.38343	0.034114
1416231_at	VAC14	-1.18108	0.049178
1416232_at	OLIG2	-1.03255	0.243623
1416233_at	EIF3I	1.25735	0
1416234_at	LRRC59	1.1554	0.000793
1416235_at	LRRC59	-1.07719	0.482659
1416240_at	PSMB7	1.18869	0.000611
1416241_at	SEC13	1.24573	0.000148
1416242_at	KLHL13	1.08492	0.061835
1416243_a_at	RPL35	1.30087	7e-06
1416244_a_at	CNBP	1.09522	0.007853
1416245_at	AURKAIP1	1.24094	4.9e-05
1416247_at	DCTN3	1.19606	0.000147
1416248_at	NADK	-1.07878	0.017917
1416249_at	NADK	-1.66015	0.001678
1416250_at	BTG2	-1.28684	0.003206
1416251_at	MCM6	-1.00301	0.934337
1416252_at	STK38	1.10511	0.073265
1416253_at	CDKN2D	1.10162	0.0143
1416254_a_at	VPS16	-1.11729	0.000528
1416256_a_at		1.11321	0.025475
1416257_at	CAPN2	1.09918	0.001512
1416258_at	TK1	1.02836	0.63171
1416259_at	PEX12	1.01771	0.806282
1416260_a_at	SNX1	1.16694	0.009918
1416261_at	TMEM19	1.17938	0.000314
1416262_at	TMEM19	1.04361	0.634751
1416265_at	CAPN10	-1.14552	0.134838
1416267_at	SCOC	1.00458	0.964506
1416268_at	ETS2	-1.97667	9.2e-05
1416269_at	ATP5J2	1.37465	3e-06
1416270_at	POLR2G	1.15892	0.000472
1416272_at	MAP2K1IP1	1.02455	0.615186
1416274_at	CTNS	-1.18347	0.004754
1416276_a_at	RPS4X	1.2239	0.000358
1416277_a_at	RPLP1	1.20393	0.001947
1416278_a_at	ATP5O	1.3041	4e-06
1416279_at	AP1B1	-1.06779	0.39395
1416280_at	SAE2	1.17388	0.000627
1416281_at	WDR45L	1.43123	0.000183
1416282_at	PSMC3	1.30686	0.000433
1416283_at	GART	-1.03254	0.15313
1416284_at	MRPL28	1.27078	9.2e-05
1416285_at	NDUFC1	1.28721	0
1416288_at	DNAJA1	1.14559	0.004881
1416289_at	PLOD1	1.59918	0
1416290_a_at	PSMC4	1.35903	0.001481
1416291_at	PSMC4	1.19896	0.000165
1416292_at	PRDX3	1.00197	0.953432
1416294_at	SCAMP3	-1.01943	0.55387
1416299_at	SHCBP1	1.17477	0.0084
1416300_a_at	SLC25A3	1.16328	0.000199
1416303_at	LITAF	1.48564	0.000164
1416304_at	LITAF	1.14627	0.010933
1416305_at	SH3BP4	-1.32303	4e-06
1416307_at	AP1M1	1.09027	0.02066
1416308_at	UGDH	1.66163	0.00019
1416309_at	NUSAP1	1.14524	0.056548
1416311_s_at		1.31725	0.000535
1416312_at	RARS	1.01032	0.740969
1416313_at	MLLT11	-1.28212	9.3e-05
1416315_at	ABHD4	1.10779	0.220513
1416317_a_at	STAMBP	-1.12426	0.077724
1416319_at	ADK	1.15687	0.251176
1416320_at	SEC22A	1.3168	0.001679
1416323_at	KCTD20	-1.15883	0.141183
1416324_s_at	KCTD20	-1.07368	0.277598
1416327_at	UFC1	1.26819	0
1416328_a_at		1.38371	1.7e-05
1416329_at	CYFIP1	1.2593	0.000289
1416330_at	CD81	1.07332	0.001487
1416331_a_at	NFE2L1	-1.2975	0.02665
1416332_at	CIRBP	-1.01719	0.838478
1416335_at	MIF	1.14546	0.0013
1416336_s_at	SNRPD1	1.1568	0.00113
1416337_at	UQCRB	1.20794	0.000857
1416338_at	SH3GL1	1.03703	0.233164
1416339_a_at	PRKCSH	-1.081	0.231393
1416340_a_at	MAN2B1	1.12138	0.027569
1416341_at	POLR2C	1.10364	0.023333
1416342_at	TNC	1.1276	0.029443
1416343_a_at	LAMP2	-1.05862	0.164109
1416344_at	LAMP2	1.19988	0.018739
1416345_at		-1.01147	0.719424
1416346_at		-1.04696	0.116828
1416347_at	MEN1	-1.0416	0.105328
1416348_at	MEN1	-1.29313	0.022072
1416349_at	MRPL34	1.12441	0.039469
1416350_at	KLF16	-2.06295	3e-06
1416351_at	MAP2K1	-1.17087	6.4e-05
1416352_s_at	GPSN2	1.16534	0.000135
1416353_at	NR1H2	-1.32012	0.000127
1416354_at	RBMX	-1.06186	0.693714
1416355_at	RBMX	-2.12901	0.000424
1416356_at	GMPR2	1.06574	0.016637
1416357_a_at	MCAM	1.48684	0.002909
1416358_at		-1.22415	0.007729
1416359_at	SNAG1	1.16947	0.004958
1416360_at	SNAG1	-1.08013	0.260597
1416362_a_at	FKBP4	-1.06244	0.44757
1416364_at	HSP90AB1	1.15639	0.001444
1416365_at	HSP90AB1	-1.06003	0.558746
1416366_at	NDUFC2	1.20334	7e-05
1416367_at		1.32373	0.000182
1416369_at	HIATL1	1.10134	0.007569
1416370_at	ZSCAN21	1.24793	0.001167
1416372_at	PTDSS1	1.0876	0.030006
1416373_at	NFS1	1.03303	0.578481
1416374_at	AP3M1	1.04548	0.195391
1416375_at	AP3M1	1.05071	0.251003
1416376_at	TMEM97	-1.0117	0.726539
1416377_at	PDCD7	1.07203	0.251723
1416378_at	PNKP	-1.05574	0.494453
1416379_at	PANX1	-1.04899	0.370352
1416380_at	MOV10	-1.22944	0.254843
1416381_a_at	PRDX5	-1.04983	0.192989
1416383_a_at		-1.05084	0.74171
1416384_a_at	COPE	1.24813	1.8e-05
1416385_a_at	M6PR	1.06046	0.062845
1416386_a_at	M6PR	-1.06636	0.341682
1416387_at	PIP4K2C	1.01714	0.522947
1416388_at	PIP4K2C	-1.23585	0.032037
1416389_a_at	RCBTB2	1.16116	0.003534
1416390_at	RCBTB2	1.17752	0.118395
1416392_a_at	ATP6V0C	1.13064	0.016638
1416393_at	EMG1	1.1152	5e-05
1416394_at	BAG1	1.47587	1e-06
1416395_at	GUK1	1.02896	0.429656
1416397_at	MESDC1	-1.19637	0.075666
1416399_a_at	HMOX2	1.23424	0.000709
1416400_at	PYCRL	1.14042	0.018195
1416404_s_at	RPS16	1.21125	0.000424
1416406_at		1.24765	0.020846
1416407_at		1.00489	0.915239
1416408_at	ACOX1	1.00526	0.920063
1416409_at	ACOX1	-1.17744	0.036578
1416410_at	PAFAH1B3	1.1918	0.000783
1416412_at	NSMAF	-1.21664	0.130607
1416414_at	EMILIN1	1.23166	0.00214
1416415_a_at	H2AFZ	1.19088	0.001135
1416416_x_at	GSTM1	1.01499	0.898886
1416417_a_at	NDUFB7	1.23545	2e-06
1416418_at	GABARAPL1	-1.16549	0.191629
1416419_s_at	GABARAPL1	-1.07035	0.487147
1416420_a_at	RPL9	1.18086	0.006424
1416421_a_at	SSB	1.00725	0.87111
1416422_a_at	SSB	-1.10219	0.249607
1416423_x_at	SSB	1.13451	0.189217
1416425_at	PEX19	-1.00586	0.870061
1416426_at	RAB5A	1.23789	0.001153
1416427_at	CCNI	1.23682	0
1416428_at	THAP11	-1.01804	0.651092
1416429_a_at	CAT	1.18096	0.067032
1416430_at	CAT	-1.00768	0.932722
1416431_at	TUBB6	1.00018	0.997935
1416432_at	PFKFB3	1.0929	0.222523
1416433_at	RPA2	-1.02435	0.557176
1416435_at	LTBR	-1.23171	0.01632
1416436_a_at	UQCC	-1.23276	0.071716
1416437_a_at	MAPK8IP3	-3.01523	6e-06
1416438_at	PUF60	1.28934	6e-06
1416439_at		1.15836	5.2e-05
1416440_at	CD164	1.14679	0.000471
1416442_at	IER2	-1.06873	0.336233
1416443_a_at	SAE1	1.13922	0.000169
1416445_at		1.12256	0.078108
1416446_at	TMEM30A	1.06834	0.298161
1416447_at	TMEM30A	1.00742	0.876342
1416448_at	ITPA	1.03613	0.375364
1416452_at	OAT	1.07696	0.03145
1416453_x_at	RPS12	1.22423	0.000542
1416457_at	DDAH2	1.19546	0.006068
1416458_at		1.30741	0.00071
1416459_at		1.0213	0.767426
1416461_at	CAPRIN1	-1.02497	0.564476
1416462_at	CAPRIN1	-1.07118	0.264695
1416463_at	CAPRIN1	-1.25986	0.00507
1416465_a_at	VAPA	1.04554	0.119937
1416466_at	VAPA	1.05782	0.04125
1416467_at	DDX3X	-1.2442	0.026221
1416469_at	LUZP1	-1.1695	0.162233
1416470_a_at	RPN1	1.1473	0.002988
1416471_at	CEPT1	1.24406	0.000153
1416472_at	SYAP1	1.17137	0.014745
1416473_a_at		-1.32784	0.000187
1416474_at		-1.34668	0.000152
1416475_at	UBE2D2	1.13657	0.004604
1416476_a_at	UBE2D2	1.1945	0.181171
1416477_at	UBE2D2	1.26831	2e-06
1416478_a_at	MDH2	1.14085	0.001154
1416479_a_at	TMEM14C	1.30388	0
1416480_a_at	HIGD1A	1.30456	1.9e-05
1416482_at	TTC3	-1.80025	0.001546
1416483_at	TTC3	-1.16022	0.008653
1416484_at	TTC3	-1.28127	0.00427
1416485_at	TIMM23	1.2209	0
1416486_at	SCYE1	1.12719	0.017622
1416487_a_at	YAP1	-1.15308	0.118525
1416488_at	CCNG2	1.96746	2e-06
1416489_at	PI4K2B	1.11598	0.155133
1416491_at	NUMBL	-1.64353	0.009399
1416492_at	CCNE1	-1.2336	0.01469
1416493_at	DDOST	1.19192	0.000121
1416494_at		1.47399	7e-06
1416495_s_at		1.30392	0.001195
1416496_at	MRFAP1	1.09309	0.009078
1416497_at	PDIA4	-1.21737	0.097539
1416498_at	PPIC	1.22348	0.001202
1416499_a_at	DCTN6	1.10723	0.325539
1416500_at	SACM1L	1.14266	0.059078
1416501_at	PDPK1	-1.29339	0.03978
1416502_a_at	PREB	-1.13397	0.000853
1416503_at	LXN	1.5392	0.008451
1416504_at	ULK1	-1.27882	0.070502
1416505_at	NR4A1	-1.32943	0.048481
1416506_at	PSMA6	1.50513	2e-06
1416508_at	MED28	1.26957	0
1416509_at	TM9SF3	1.03345	0.246009
1416510_at	MRPL4	1.09427	0.003763
1416511_a_at	CDC42EP4	1.24565	0.001652
1416512_at	NUBP2	-1.00447	0.930397
1416513_at	LAMB2	-1.1504	0.043878
1416514_a_at	FSCN1	1.09103	0.180019
1416515_at	FSCN1	-2.00022	4.2e-05
1416516_at	FSCN1	-3.13844	1.8e-05
1416517_at	PNPLA6	-1.17716	0.001384
1416519_at	RPL36	1.2088	0.000331
1416520_x_at	RPL36	1.30563	3.7e-05
1416521_at	SEPW1	1.02258	0.64861
1416522_a_at		1.16747	0.002748
1416524_at	SPOP	-1.0795	0.272181
1416525_at	SPOP	-1.37789	0.017404
1416526_a_at	PARK7	1.12201	1.7e-05
1416528_at	SH3BGRL3	1.16579	0.001922
1416529_at	EMP1	4.52224	0
1416530_a_at		-1.01211	0.533857
1416531_at	GSTO1	1.1431	0.000106
1416532_at		-1.03031	0.458567
1416533_at	EGLN2	-1.24305	0.000337
1416534_at	DPF2	1.04176	0.02597
1416535_at	MCRS1	1.00217	0.935267
1416536_at	MUM1	-1.05899	0.218402
1416537_at	CRELD1	1.00425	0.960526
1416540_at	HGS	1.00802	0.691187
1416541_at	CLPB	1.05406	0.072959
1416542_at	PHF1	-1.35914	0.001262
1416543_at	NFE2L2	-1.02806	0.074787
1416544_at	EZH2	1.06915	0.074005
1416545_at	ZDHHC7	-1.18271	0.014451
1416546_a_at	RPL6	1.19355	0.000233
1416547_at	NDUFB3	1.35263	0.00027
1416548_at	SLC35B4	-1.08043	0.135824
1416549_at	SLC35B4	1.03532	0.362884
1416550_at	SLC35B4	-1.19556	0.022035
1416551_at	ATP2A2	-1.05089	0.379838
1416553_at	STRA13	1.28598	0
1416555_at	EI24	1.11269	8.8e-05
1416556_at	TSPAN31	1.19821	0.002312
1416557_a_at	EFTUD2	1.03088	0.140304
1416558_at	MELK	1.14684	0.006923
1416559_at		-1.0792	0.20382
1416560_at	SLC13A3	1.31459	0.002732
1416563_at	CTPS	-1.02397	0.223316
1416565_at	COX6B1	1.27439	2e-06
1416566_at	STRAP	1.20416	0.000183
1416567_s_at	ATP5E	1.44514	0
1416568_a_at	ACIN1	-2.1076	1.3e-05
1416569_at	ACTL6A	1.06617	0.12238
1416570_s_at	GFM1	1.0656	0.108743
1416571_at	TRAF4	-2.78103	0
1416573_at	POFUT2	-1.0883	0.485168
1416574_at	TOX4	1.1202	0.197026
1416575_at	CDC45L	1.06172	0.032044
1416577_a_at	RBX1	1.30538	1e-06
1416578_at	RBX1	1.21384	0.005935
1416580_a_at	STUB1	-1.07723	0.067203
1416581_at	WDR5	-1.08747	0.046083
1416583_at	BAD	1.06447	0.596763
1416585_at	RUVBL1	1.12766	0.001162
1416586_at		-1.12146	0.132606
1416587_a_at	XRCC1	-1.06197	0.159418
1416589_at	SPARC	1.57887	0
1416592_at	GLRX	1.0933	0.242867
1416593_at	GLRX	-1.3566	0.004331
1416595_at	MRPS22	1.29021	4.1e-05
1416597_at		-1.19034	0.000768
1416598_at	GLIS2	-1.30268	0.000729
1416599_at	GLIS2	-1.68378	0.00041
1416600_a_at	RCAN1	1.13715	0.099592
1416601_a_at	RCAN1	-1.47695	0.001165
1416602_a_at	RAD52	-1.50067	0.000684
1416603_at	RPL22	1.23432	0.010458
1416604_at	CYC1	1.27962	5.6e-05
1416605_at	NOLA2	1.08149	0.00014
1416606_s_at	NOLA2	1.17531	0.000249
1416607_at		1.01738	0.698414
1416608_a_at		1.61365	0.000196
1416609_at		1.19561	0.003127
1416610_a_at	CLCN3	-1.33763	0.010823
1416611_at	SCAMP2	-1.0583	0.01797
1416614_at	EID1	1.07464	0.502769
1416615_at	CLPP	-1.01448	0.643767
1416616_s_at	CLPP	1.13439	0.019452
1416618_at	PPOX	-1.32534	0.003912
1416620_at	SMARCAL1	1.11041	0.055493
1416621_at	LLGL1	1.02368	0.75271
1416622_at	WBSCR16	-1.14726	0.130328
1416623_at	THBS3	-1.44982	0.000722
1416624_a_at	UBA52	1.16304	0.012611
1416628_at		1.18905	0.01079
1416630_at	ID3	-1.95224	0
1416631_at	AP4B1	1.09548	0.089821
1416632_at		1.46238	6e-06
1416633_a_at		1.40504	0.000166
1416634_at		1.43599	0
1416635_at	SMPDL3A	-1.08846	0.39113
1416636_at	RHEB	1.13335	0.009585
1416637_at	SLC4A2	-1.16231	0.011783
1416638_at	SALL2	1.11404	0.030624
1416640_at	KCNE1L	2.62291	0
1416641_at	LIG1	-1.02755	0.556237
1416642_a_at	TPT1	1.13693	0.053078
1416647_at	BCKDHA	1.03227	0.425585
1416648_at	DYNC1H1	-1.0195	0.51208
1416651_at	ZNHIT2	1.03711	0.358621
1416653_at		1.26797	0.001806
1416655_at	C1GALT1C1	1.15913	0.0502
1416656_at	CLIC1	1.07194	0.228637
1416657_at	AKT1	1.06666	0.175995
1416659_at		-1.09204	0.000153
1416660_at		-1.15279	0.103986
1416661_at		-1.36209	0.019437
1416662_at	SARDH	-1.2386	0.036708
1416663_at	NDUFA9	1.24866	3e-06
1416664_at	CDC20	1.00148	0.98153
1416665_at	COQ7	1.18269	0.001478
1416666_at	SERPINE2	1.12016	0.093016
1416667_at	EBP	1.1794	0.000149
1416668_at	TTC35	1.15638	0.00368
1416669_s_at	NACA	1.21671	5.2e-05
1416670_at	SETDB1	-1.77742	0
1416671_a_at	MCOLN1	-1.04268	0.183169
1416672_s_at	MCOLN1	-1.15827	0.006829
1416678_at	COPS3	1.1045	0.065126
1416679_at	ABCD3	1.23823	0.000295
1416680_at	UBE3A	-1.06212	0.526087
1416681_at	UBE3A	-1.32333	0.009896
1416682_at	UBE3A	-1.16279	0.394647
1416683_at		-1.00478	0.913043
1416684_at	FBL	1.093	0.081858
1416685_s_at	FBL	1.03233	0.404568
1416686_at	PLOD2	1.72493	0
1416687_at	PLOD2	1.67214	0
1416690_at	GTPBP2	-1.29317	1.9e-05
1416691_at	GTPBP2	-1.59182	0.009055
1416692_at	COIL	-1.09201	0.014938
1416696_at		1.00579	0.922435
1416698_a_at	CKS1B	1.11146	6.8e-05
1416699_at		1.2338	4e-06
1416700_at	RND3	-1.01162	0.681536
1416701_at	RND3	-1.31855	0.017189
1416703_at	MAPK14	-1.04183	0.280607
1416704_at	MAPK14	-1.61518	0.015886
1416705_at	RPE	1.36829	0.002893
1416706_at	RPE	1.13693	0.0066
1416707_a_at	PMF1	1.00625	0.936113
1416708_a_at	GRAMD1A	-1.82073	0
1416709_a_at	NGRN	1.05325	0.443464
1416712_at	PEPD	1.43324	1.8e-05
1416718_at	BCAN	-1.24369	4.1e-05
1416719_a_at	RPS10	1.18054	0.011622
1416720_at	SFRS6	-1.12874	0.227831
1416721_s_at	SFRS6	-1.01436	0.854653
1416722_at	HMG20A	-1.03074	0.098442
1416723_at	TCF4	-1.09779	0.091119
1416724_x_at	TCF4	-1.23606	0.008127
1416726_s_at	UBE2S	-1.50834	0.010154
1416727_a_at		1.22958	0.003971
1416728_at	CSNK2B	1.17695	2e-06
1416730_at	RCL1	-1.09604	0.007733
1416731_at	TOP2B	1.04976	0.106108
1416732_at	TOP2B	-1.09376	0.015582
1416733_at	MKLN1	1.19772	0.020016
1416735_at	ASAH1	1.13047	0.01599
1416736_at	CASC3	-1.14045	0.000769
1416737_at	GYS1	-1.02685	0.569285
1416738_at	BRAP	-1.08506	0.143899
1416740_at	COL5A1	1.06772	0.573755
1416742_at	CFDP1	1.08877	0.070326
1416743_at	UAP1	-1.00961	0.822828
1416746_at	H2AFX	1.06378	0.287723
1416747_at		-1.12126	0.013327
1416748_a_at	MRE11A	-1.08756	0.342599
1416749_at	HTRA1	1.16368	0.15154
1416750_at	OPRS1	-1.16547	3.1e-05
1416751_a_at	DDX20	-1.19418	0.006305
1416755_at	DNAJB1	1.25675	0.001405
1416756_at	DNAJB1	-1.10234	0.321927
1416757_at	ZWILCH	1.03886	0.729358
1416762_at	S100A10	1.10186	0.108519
1416763_at	CDC123	1.23358	0.000615
1416764_at	FIS1	1.15654	3.2e-05
1416765_s_at		1.17154	0.000736
1416766_at	MOSC2	1.28308	0.000137
1416767_a_at		1.16715	0.005423
1416768_at		1.19725	0.000766
1416769_s_at	ATP6V0B	1.0179	0.608415
1416770_at	STK25	-1.59791	0.000423
1416771_at	TRAPPC3	-1.06798	0.064263
1416772_at	CPT2	1.24831	0.010761
1416773_at	WEE1	1.01804	0.840211
1416774_at	WEE1	-1.26775	1.4e-05
1416780_at	PFKM	-1.12205	0.118788
1416781_at	PRAF2	1.07864	0.243555
1416782_s_at	PRAF2	1.22569	0.00035
1416786_at	ACVR1	1.24251	0.126832
1416788_a_at	IDH3G	1.16681	0.000179
1416789_at	IDH3G	1.13679	1.7e-05
1416790_a_at	TDG	1.16048	3e-05
1416791_a_at	NXF1	-1.0368	0.313653
1416792_at	PPM1G	-1.14778	0.003761
1416793_at	ARL6IP2	1.02277	0.651566
1416794_at	ARL6IP2	-1.25462	0.0277
1416796_at	NCK2	1.11764	0.066026
1416797_at	NCK2	-1.76889	0.002665
1416798_a_at	NME4	1.01387	0.773373
1416799_at	TRPM7	-1.03187	0.752394
1416800_at	TRPM7	1.00392	0.922468
1416801_at	TRPM7	-1.6507	0.009849
1416802_a_at	CDCA5	1.14441	0.003131
1416803_at	FKBP7	1.26699	0.010228
1416806_at	FDXR	-1.00647	0.876344
1416807_at	RPL36A	1.24417	0.000523
1416810_at	MEA1	1.27602	9e-06
1416812_at	TIA1	-1.25777	3.2e-05
1416813_at	TIA1	-1.20978	0.001141
1416814_at	TIA1	-1.14804	0.021624
1416815_s_at	BUB3	1.17402	0.001082
1416816_at	NEK7	1.38029	0.000113
1416818_at	PARVA	-1.35248	0.095632
1416819_at	CDC37	-1.04815	0.485532
1416821_at		-1.19809	0.109906
1416823_a_at		1.02679	0.761242
1416824_at		1.33932	0.00121
1416826_a_at	MED20	1.09343	0.056403
1416829_at	ATP5B	1.13368	0.008562
1416830_at		1.0437	0.49045
1416831_at	NEU1	-1.07112	0.163907
1416834_x_at	NDUFB2	1.39799	5e-06
1416835_s_at	AMD1	-1.57097	0.00289
1416836_at	LRP10	1.07095	0.036707
1416837_at	BAX	-1.03006	0.727376
1416838_at	MUT	1.01469	0.782944
1416840_at	MID1IP1	1.17904	0.004791
1416841_at		-1.07014	0.281017
1416843_at	PDE6D	1.14524	0.000286
1416844_at	PRMT2	1.29171	3.9e-05
1416845_at	TMEM132A	-1.45055	0.000226
1416846_a_at	PDZRN3	3.80125	1e-06
1416848_at	UBL5	1.19725	0.00631
1416849_at	CISD1	1.16133	0.001732
1416850_s_at	CISD1	1.2599	2e-06
1416852_a_at	NCDN	-1.24654	0.001822
1416853_at	NCDN	-1.63111	0.000105
1416854_at	SLC34A2	-1.31069	0.231172
1416855_at		-1.60648	2e-05
1416856_at		1.11719	0.023383
1416857_at	SDF2	1.15542	0.000132
1416858_a_at	FKBP3	1.18282	0.002001
1416859_at	FKBP3	1.29168	0.000641
1416860_s_at	ING1	1.03845	0.454545
1416861_at	STAM	-1.00469	0.926253
1416862_at	STAM	1.01502	0.87018
1416863_at	ABHD8	-1.13157	0.087961
1416864_at	SURF6	-1.29707	0.000408
1416865_at	FGD1	-1.1114	0.232923
1416866_at	BET1	1.59865	0.000101
1416867_at	BET1	1.24581	0.001638
1416868_at	CDKN2C	1.1337	0.016766
1416869_x_at	LIME1	-1.92046	1.8e-05
1416870_at		-1.21909	0.056666
1416872_at	TSPAN6	1.35003	0.000278
1416873_a_at	CDK2	-1.45164	1.7e-05
1416874_a_at	PAF1	1.19038	0.040291
1416877_a_at	MRPL51	1.16917	0.000993
1416878_at	MRPL51	-1.13123	0.142218
1416880_at	MCL1	0.999108	0.972639
1416881_at	MCL1	-1.36281	0.000329
1416882_at	RGS10	1.15472	0.013506
1416883_at	CLPTM1	-1.04688	0.280154
1416884_at	CBX3	1.40744	1.9e-05
1416885_at		1.17901	0.001844
1416888_at	FADD	1.12208	0.004116
1416890_at	WDR74	-1.09056	0.009177
1416891_at	NUMB	1.13029	0.052823
1416892_s_at		-1.16498	0.152654
1416893_at		-1.62069	0.001365
1416894_at		-1.211	0.017442
1416896_at	RPS6KA1	1.06855	0.587483
1416900_s_at	LASS1	-1.12187	0.172867
1416901_at	NPC2	1.2985	3.3e-05
1416902_a_at	COX5B	1.3312	9e-06
1416903_at	NUCB1	1.05039	0.364762
1416904_at	MBNL1	1.05117	0.031701
1416906_at	ANAPC5	1.0365	0.185715
1416907_at	TSN	1.07222	0.181688
1416908_s_at	TSN	1.10625	0.012931
1416909_at		1.1908	1e-06
1416910_at	DNAJC15	1.58299	0
1416911_a_at		1.25405	0.080644
1416912_at		1.34136	0.000257
1416914_s_at		1.083	0.016182
1416915_at	MSH6	-1.15556	6.6e-05
1416917_at		1.37402	0.000239
1416918_at	DLG3	1.04594	0.522028
1416919_a_at	NPHP1	1.2222	0.005983
1416920_at	RBM4	1.22716	0.001203
1416921_x_at	ALDOA	1.14162	0.000689
1416922_a_at	BNIP3L	1.26038	0
1416923_a_at	BNIP3L	1.37047	0.000511
1416924_at	BRI3	1.04513	0.353022
1416925_at	KPNB1	-1.09294	0.141378
1416926_at		1.68201	0
1416927_at		-1.18669	0.577165
1416928_at	RBM12	1.08276	0.001492
1416929_at	RBM12	-1.00799	0.928974
1416931_at	NIF3L1	-1.02981	0.309573
1416932_at	COG2	1.02606	0.609585
1416933_at	POR	-1.31888	0.000685
1416934_at	MTM1	1.43145	0.013781
1416936_at	AATK	-2.88684	0
1416937_at	GABARAP	1.16298	0.007071
1416938_at	CHCHD1	1.42541	0
1416939_at	PPA1	1.12555	0.013748
1416940_at	PPIF	-1.16189	0.006525
1416941_s_at	EIF4H	1.17596	0.000166
1416943_at	UBE2E1	1.09393	0.030752
1416944_a_at	TLK2	1.15944	0.199568
1416945_at	PTOV1	1.05219	0.071236
1416946_a_at		-1.13304	0.001522
1416947_s_at		1.00783	0.859354
1416948_at	MRPL23	1.18393	1e-06
1416949_s_at	SLC39A7	-1.00604	0.91768
1416950_at	TNFAIP8	1.37517	0.002833
1416951_a_at	ATP6V1D	1.1363	0.010285
1416952_at	ATP6V1D	1.1557	0.000106
1416954_at	SLC25A10	-1.64612	0.000173
1416955_at	SLC25A10	-2.88954	3e-06
1416958_at	NR1D2	-1.01411	0.874978
1416960_at	B3GAT3	-1.21451	0.043877
1416961_at	BUB1B	1.07785	0.187615
1416962_at	RCC1	-1.44501	9e-06
1416963_at	UBAC1	1.0797	0.027582
1416964_at	EEFSEC	-1.15247	0.001064
1416965_at	PCSK1N	1.46917	0.000359
1416967_at	SOX2	1.23354	0.000224
1416968_a_at	HSD3B7	1.04425	0.595677
1416969_at	GTSE1	-1.27905	0.114158
1416970_a_at	COX7A2	1.35024	1e-06
1416971_at	COX7A2	1.42493	3e-06
1416972_at	NHP2L1	1.14808	8.5e-05
1416973_at	NHP2L1	1.11189	1.6e-05
1416974_at	STAM2	1.03192	0.45919
1416975_at	STAM2	-1.22718	0.112075
1416976_at	STAM2	1.15687	0.075702
1416979_at	POMP	1.29285	0
1416981_at	FOXO1	1.59503	0.000229
1416982_at	FOXO1	1.59055	2.3e-05
1416983_s_at	FOXO1	1.70883	2.5e-05
1416984_at	MRPS18A	-1.01805	0.82683
1416985_at	SIRPA	-1.06211	0.195086
1416986_a_at	SIRPA	-2.468	0.001146
1416988_at	MSH2	1.04955	0.364572
1416989_at	VPS53	-1.05061	0.186067
1416990_at	RXRB	1.10112	0.219964
1416991_at	MTO1	-1.0486	0.485766
1416993_at	COG4	1.05372	0.484508
1416994_at	TTC1	1.00801	0.850323
1416996_at	TBC1D8	-1.40742	0.002366
1416997_a_at	HAP1	-1.32221	0.002215
1416998_at	RRS1	1.18761	0.01419
1416999_at	SMPD2	-1.16915	0.04033
1417001_a_at		-1.23009	0.051887
1417002_at		1.20837	0.000173
1417004_at	TSG101	1.02455	0.684129
1417005_at	KLC1	-1.05728	0.315026
1417006_at	COMMD4	1.0415	0.145446
1417007_a_at	VPS4B	1.16867	0.078399
1417008_at	CRAT	-1.09929	0.164156
1417010_at		1.29838	0.003307
1417011_at	SDC2	1.19319	0.055424
1417015_at	RASSF3	-3.34582	4e-05
1417016_at	MAPKAPK5	-1.01691	0.680812
1417018_at	EFEMP2	-1.1652	0.000743
1417019_a_at	CDC6	-1.37801	0.001346
1417024_at	HARS	1.09782	0.014816
1417026_at	PFDN1	1.12888	0.045958
1417030_at		-1.31107	2e-06
1417031_at		-1.32347	3.3e-05
1417032_at	UBE2G2	-1.10603	0.006072
1417033_at	UBE2G2	-1.63196	0.015069
1417034_at	TRAPPC6A	1.03809	0.563697
1417035_at	SAC3D1	-1.01285	0.758152
1417037_at	ORC6L	-1.05711	0.304836
1417038_at	2009-09-01	-1.14361	0.021259
1417039_a_at	CUL7	-1.03534	0.209998
1417040_a_at	BOK	-1.12979	0.373331
1417041_at		-1.01715	0.513041
1417042_at	SLC37A4	-1.00921	0.879153
1417044_at	LCMT1	1.22156	0.000109
1417045_at	BID	-1.57612	1e-06
1417046_at	TUSC4	-1.11639	0.048357
1417052_at	PSMB3	1.22478	0.000127
1417053_at	PHB	1.09968	0.060929
1417054_a_at		1.31938	1.9e-05
1417055_at		1.37371	0.000281
1417056_at	PSME1	1.23907	4.3e-05
1417057_a_at	PPID	-1.00714	0.890242
1417058_a_at	KRTCAP2	1.27861	2.8e-05
1417059_at	KRTCAP2	1.12322	0.001315
1417062_at	ARMC10	1.19967	0.002284
1417064_at	JAGN1	1.23312	2.7e-05
1417065_at	EGR1	1.54669	0.023293
1417068_a_at	PTPN1	1.04048	0.515665
1417069_a_at	GMFB	-1.20078	0.061464
1417073_a_at		1.24414	0.005672
1417075_at		-1.09984	0.000713
1417077_at	BCAP29	1.15946	0.008316
1417080_a_at	ECSIT	-1.0465	0.250643
1417081_a_at	SYNGR2	1.06132	0.10928
1417082_at	ANP32B	1.07341	0.26393
1417083_at	SEC61B	1.31095	1e-06
1417084_at	EIF4EBP2	-1.19074	0.141786
1417086_at	PAFAH1B1	1.12046	0.001414
1417087_at	GLG1	-1.07119	0.363338
1417088_at		-1.02538	0.65256
1417090_at	RCN1	1.10849	0.02072
1417091_at	CHUK	-1.17531	0.048298
1417093_a_at	GTF2H4	-1.09468	0.057715
1417094_at	ACOT7	-1.00707	0.951938
1417095_a_at	HSPA14	1.15421	0.435767
1417096_at	RRP15	-1.10115	0.079145
1417097_at	MECR	1.10481	0.021383
1417098_s_at	MECR	1.17258	0.013394
1417099_at	FTSJ1	1.05903	0.395999
1417100_at	CD320	1.04211	0.425329
1417101_at	HSPA2	1.06997	0.19393
1417102_a_at	NDUFB5	1.24663	6e-06
1417103_at	DDT	1.268	5.2e-05
1417104_at	EMP3	-1.02225	0.852345
1417105_at	TRAPPC2L	1.22231	0.001186
1417106_at	TPD52L2	1.09611	0.058242
1417107_at	TPD52L2	1.08798	0.131718
1417108_at	KLC4	-1.07269	0.422086
1417112_at	ARL2BP	1.17733	0.001931
1417113_at	GMCL1	1.0563	0.348039
1417114_at	GMCL1	-1.04175	0.536605
1417115_at	MAP3K12	-1.38802	0.000169
1417116_at	SLC6A8	1.44684	0.000156
1417118_a_at		1.03314	0.60199
1417119_at	ZFPL1	1.122	0.028332
1417120_at		-1.19566	0.088754
1417122_at	VAV3	-1.58611	0
1417123_at	VAV3	-2.78665	0.000186
1417124_at	DSTN	1.11917	0.004778
1417125_at	AHCY	1.23044	5.6e-05
1417126_a_at	RPL22L1	1.24993	0.000254
1417128_at	PLEKHO1	-1.14768	0.360886
1417131_at	CDC25A	-1.68435	0
1417132_at	CDC25A	-1.41305	1.4e-05
1417133_at	PMP22	-1.03016	0.506227
1417134_at	SRPK2	-1.30764	0.000753
1417135_at	SRPK2	-1.52003	0.000347
1417136_s_at	SRPK2	-1.29485	0.000965
1417138_s_at	POLR2E	1.12658	0.000638
1417139_at	DSN1	-1.405	0.000846
1417140_a_at	PTPN2	1.07871	0.372601
1417142_at		1.03697	0.558767
1417144_at	TUBG1	1.13629	0.000544
1417145_at	NFXL1	1.06012	0.292025
1417146_at		-1.18901	0.001033
1417147_at		-1.05145	0.453658
1417152_at	BTBD14A	1.50537	2e-06
1417153_at	BTBD14A	1.12341	0.570436
1417157_at	ACTR10	1.22633	0.000473
1417161_at	CDK2AP2	-1.09137	0.168581
1417162_at	TMBIM1	-1.11123	0.101559
1417164_at	DUSP10	-1.3308	0.005066
1417165_at	MBD2	1.01129	0.703039
1417166_at	PSIP1	1.07488	0.181309
1417167_at	EXOSC5	-1.05276	0.35506
1417169_at	USP2	-1.10572	0.51273
1417170_at	LZTFL1	1.16851	0.040915
1417173_at	CREBL1	-1.54016	0.000452
1417174_at		1.18421	0.035266
1417175_at	CSNK1E	-1.03077	0.386478
1417176_at	CSNK1E	-1.08981	0.133126
1417177_at	GALK1	1.21184	0.000891
1417179_at	TSPAN5	1.33582	8e-05
1417180_at	PCSK7	-1.02877	0.629379
1417182_at	DNAJA2	1.08455	0.275398
1417183_at	DNAJA2	-1.0072	0.632035
1417186_at	HIP2	1.19215	0.006674
1417188_s_at	HIP2	-1.67898	4.7e-05
1417189_at	PSME2	1.16924	4.9e-05
1417190_at	PBEF1	1.0891	0.224717
1417191_at	DNAJB9	1.09759	0.29846
1417192_at	TOMM70A	-1.08924	0.251459
1417193_at	SOD2	1.06209	0.01193
1417199_at	TMEM183A	1.1209	0.008903
1417200_at	TMEM183A	-1.01473	0.832192
1417201_at	NT5C2	-1.25258	0.001049
1417202_s_at	UBE1C	1.10252	0.076311
1417203_at	ETHE1	1.07422	0.069651
1417204_at	KDELR2	1.1614	0.001579
1417205_at	KDELR2	-1.40199	0.000166
1417206_at	UROD	1.09861	0.103027
1417207_at	DVL2	-1.51355	0.000157
1417209_at	SERTAD2	1.04975	0.61886
1417210_at		-1.04628	0.5025
1417212_at		-1.6049	0
1417213_a_at	RBM6	-1.34519	0.001642
1417216_at	PIM2	1.05484	0.359115
1417219_s_at	TMSB10	1.0377	0.599815
1417222_a_at	TMEM123	1.1198	0.370145
1417223_at	CD2BP2	-1.17492	0.006037
1417224_a_at	CD2BP2	-1.34814	0.008056
1417225_at	ARL6IP5	-1.50641	0.008309
1417226_at	FBXW4	1.01211	0.896992
1417227_at	MCCC1	-1.11971	0.001024
1417230_at	RALGPS2	1.61101	1.5e-05
1417233_at	CHCHD4	-1.11439	0.009122
1417238_at	EWSR1	-1.30937	0.00258
1417239_at	CETN3	1.16976	0.001431
1417240_at	ZYX	-1.15442	0.068583
1417241_at		1.31735	4.7e-05
1417242_at	EIF4A3	1.18275	3e-06
1417243_at		1.09253	0.005131
1417245_at	GPR180	-1.01695	0.787806
1417247_at		1.13637	0.006957
1417248_at	RALBP1	-1.16898	0.074057
1417250_at	RNF12	1.13718	0.00689
1417251_at	PALMD	-1.51566	4.7e-05
1417252_at	NT5C	1.07782	0.014755
1417253_at	FRG1	1.31186	3.8e-05
1417254_at	SPATA5	-1.12569	0.190605
1417255_at	IFT140	-1.02192	0.622648
1417258_at	CCT5	1.18277	9.8e-05
1417259_a_at	CAPZB	1.03523	0.475029
1417260_at	U2AF2	-1.01217	0.875331
1417261_at	MBTD1	-1.03807	0.417425
1417264_at	COQ5	1.01042	0.884076
1417265_s_at	COQ5	-1.1115	0.235592
1417267_s_at	FKBP11	1.16825	0.067909
1417269_at	CDK9	-1.03565	0.211345
1417272_at		1.33984	7e-06
1417274_at	SNRPA	-1.0639	0.020017
1417277_at		-1.02627	0.64563
1417279_at	ITPR1	-1.07868	0.399455
1417284_at	MAPKAP1	1.10793	0.092903
1417285_a_at	NDUFA5	1.1949	0.000635
1417286_at	NDUFA5	1.13574	0.03539
1417287_at		-1.00166	0.968658
1417288_at	PLEKHA2	1.05987	0.384177
1417291_at	TNFRSF1A	-1.04552	0.398539
1417293_at	HS6ST1	1.05895	0.291574
1417294_at		1.03651	0.187717
1417295_at	MTA1	-1.24165	0.041879
1417296_at	ATF1	1.01954	0.570457
1417298_at	EBPL	1.22748	0.000349
1417299_at	NEK2	-1.06154	0.623665
1417300_at	SMPDL3B	-1.20568	0.009042
1417302_at	RCOR2	-1.47045	0.000857
1417303_at	MVD	-1.09443	0.073736
1417305_at	SPEG	-1.04193	0.48546
1417306_at	TYK2	-1.1308	0.049532
1417307_at	DMD	-1.03541	0.731086
1417308_at	PKM2	1.1068	0.005154
1417309_at	TOB2	-1.37396	8e-06
1417311_at	CRIP2	1.29283	1.6e-05
1417313_at	LSM7	1.46287	0.04046
1417315_at	GRIPAP1	-1.30564	0.00028
1417316_at	THEM2	1.39192	6.1e-05
1417317_s_at	RPL35A	1.28194	4e-06
1417320_at	GRPEL1	1.25789	2.2e-05
1417321_at		-1.19761	0.016161
1417322_at	DOHH	-1.07348	0.226687
1417323_at	PSRC1	-1.19275	2.5e-05
1417324_at	MAST2	-1.01877	0.559609
1417326_a_at	ANAPC11	1.19565	0.000137
1417328_at	ERCC1	1.00332	0.935066
1417329_at	SLC23A2	-1.03311	0.718704
1417330_at	SLC23A2	-2.05533	2.6e-05
1417331_a_at	ARL6	1.32881	0.000868
1417334_at	STK19	-1.10876	0.226989
1417339_a_at	DYNLL1	1.20882	0.000374
1417340_at	GLRX3	1.2046	0.001027
1417341_a_at	PPP1R2	-1.03207	0.246519
1417343_at	FXYD6	1.6055	2.7e-05
1417344_at		1.23132	0.000543
1417348_at		1.21955	0.002092
1417349_at	PLDN	1.03679	0.012815
1417350_at	PLDN	-1.45309	0.035918
1417351_a_at	SNRPA1	1.22197	0.000432
1417352_s_at	SNRPA1	-1.00332	0.969863
1417353_x_at	SNRPA1	1.11642	0.311628
1417354_at	SIL1	1.34287	0.00133
1417355_at	PEG3	-1.4807	0.012417
1417356_at	PEG3	-1.21083	0.063701
1417357_at	EMD	-1.03736	0.757938
1417360_at	MLH1	-1.12474	0.105139
1417361_at	ASB3	1.21648	0.000689
1417363_at		-1.30152	0.003258
1417364_at	EEF1G	1.28417	0.00011
1417365_a_at	CALM1	1.08237	0.010622
1417366_s_at	CALM1	1.04477	0.071012
1417367_at	PPP2CA	1.16666	2.6e-05
1417368_s_at	NDUFA2	1.30758	9e-06
1417369_at	HSD17B4	1.16088	3.4e-05
1417371_at	PELI1	1.08592	0.061711
1417372_a_at	PELI1	-1.0782	0.004412
1417376_a_at	CADM1	1.05856	0.20115
1417377_at	CADM1	1.0836	0.053061
1417378_at	CADM1	1.10732	0.004293
1417379_at	IQGAP1	-1.38205	0.019908
1417380_at	IQGAP1	-2.09639	0.006243
1417382_at	ENTPD5	-1.20337	0.095085
1417385_at	NPEPPS	1.07794	0.186983
1417386_at	NPEPPS	1.05235	0.364158
1417387_at	MED31	1.32969	0.000235
1417388_at	BEX2	-1.25289	0.00512
1417389_at	GPC1	-1.87603	0.000167
1417390_at	XAB1	1.08015	0.177184
1417392_a_at	SLC7A7	1.92404	0.000672
1417396_at	PODXL	-1.94637	0.000367
1417397_at	SLC9A1	-1.05327	0.317551
1417398_at	RRAS2	1.008	0.895512
1417399_at	GAS6	-1.01868	0.770017
1417400_at	RAI14	1.3291	0.000177
1417401_at	RAI14	1.01277	0.91579
1417402_at		1.27738	1e-06
1417403_at	ELOVL6	-1.50688	2.9e-05
1417404_at	ELOVL6	-1.11033	0.005741
1417405_at	STARD3	1.26597	5e-06
1417406_at	SERTAD1	-1.18466	0.135908
1417407_at	FBXL14	-1.18186	0.013128
1417409_at	JUN	-2.70856	4e-06
1417410_s_at	PRKCI	1.16309	0.000693
1417414_at	2003-09-01	-1.13468	0.026734
1417417_a_at	COX6A1	1.29795	3e-06
1417418_s_at	COX6A1	1.22908	0.000253
1417419_at	CCND1	-1.76196	1e-06
1417420_at	CCND1	-1.67735	0
1417423_at	GRINA	-1.30443	0.010337
1417424_at	IER3IP1	1.38323	0.000119
1417425_at	PRKRIP1	1.16653	0.011485
1417427_at	RNASEH2C	-1.04853	0.252107
1417429_at	FMO1	-1.06196	0.479183
1417430_at	CDR2	1.2567	0.019642
1417431_a_at	SPHK2	-1.23026	0.012737
1417432_a_at	GNB1	-1.26481	0.002414
1417433_at	LYPLA2	-1.42395	0.000106
1417434_at	GPD2	-1.06565	0.279304
1417435_at	LARGE	-1.00896	0.774962
1417437_at	XRCC6	1.05735	0.002377
1417438_at	RDH14	1.16793	0.160676
1417440_at		-1.44256	0.000173
1417442_a_at	PEX3	1.21071	0.000298
1417444_at	E2F5	-1.16312	0.187975
1417445_at	NDC80	1.21127	0.014582
1417446_at	SLC12A4	-1.21408	0.04454
1417448_at		-1.04461	0.357311
1417449_at	ACOT8	-1.27899	0.013676
1417450_a_at		1.12383	0.03123
1417451_a_at	PPIA	1.18017	0.014365
1417452_a_at	FAU	1.2641	2.7e-05
1417453_at	CUL4B	-1.09994	0.174543
1417454_at	CUL4B	1.03053	0.409027
1417455_at	TGFB3	1.2975	0.083738
1417456_at	GNPAT	1.00023	0.994527
1417457_at	CKS2	1.33503	0.000777
1417458_s_at	CKS2	1.32015	7.7e-05
1417460_at	IFITM2	1.11691	0.000284
1417461_at	CAP1	-1.01384	0.789179
1417462_at	CAP1	-1.22327	0.099841
1417463_a_at		1.29779	0.000463
1417465_at	FNTA	1.13493	0.018143
1417467_a_at	TADA3L	1.02012	0.791773
1417468_at		-1.02561	0.465085
1417470_at		-1.23115	0.020836
1417471_s_at		1.18605	0.449076
1417472_at	MYH9	-1.66287	0.000478
1417474_at		1.17515	0.000602
1417475_at	ATP13A1	-1.04998	0.173499
1417476_at	FBXW5	-1.21525	0.001352
1417477_at		1.06106	0.458704
1417478_a_at	PPP2R3C	1.1609	0.002141
1417479_at	PPP2R3C	-1.01244	0.849435
1417480_at	FBXO9	1.18676	0.004242
1417483_at	NFKBIZ	-1.18441	0.110894
1417490_at	CTSB	1.22137	0
1417493_at	BMI1	1.03757	0.317623
1417494_a_at		-1.02019	0.634879
1417499_at	TIMM10	1.0674	0.268657
1417501_at	FBXO6	1.15153	0.010684
1417502_at	TSPAN7	1.37076	0.005615
1417503_at	RFC2	-1.07847	0.27619
1417505_s_at		1.02257	0.788167
1417506_at	GMNN	1.2874	0.000122
1417508_at	RNF19A	1.52813	0.000284
1417509_at	RNF19A	1.36419	0.000167
1417510_at	VPS4A	1.00703	0.821845
1417511_at	LYAR	-1.07655	0.138786
1417512_at	EVI5	1.06209	0.26958
1417513_at	EVI5	1.10784	0.168335
1417514_at	SSX2IP	1.0969	0.145594
1417515_at	LSM10	1.13469	0.00608
1417516_at	DDIT3	-1.07261	0.533027
1417517_at	PLAGL2	-1.15821	9.3e-05
1417524_at	CNIH2	-1.15956	0.342634
1417526_at	PCBP3	-1.06396	0.203827
1417527_at	AP3M2	1.75195	0.001053
1417530_a_at	SRP9	1.10028	0.009323
1417533_a_at	ITGB5	1.65634	9e-06
1417534_at	ITGB5	1.89066	0.000945
1417535_at	FBXO25	1.26813	5.2e-05
1417536_at	ZMAT2	-1.02229	0.515543
1417538_at	SLC35A1	1.18465	0.002749
1417539_at	SLC35A1	1.06426	0.164085
1417541_at	HELLS	-1.30092	0.00027
1417542_at	RPS6KA2	1.03758	0.27168
1417543_at	RPS6KA2	-1.4597	0.023583
1417544_a_at	FLOT2	-1.01113	0.677055
1417547_at	SART3	-1.12212	0.005914
1417548_at	SART3	-2.11922	0.002608
1417551_at	CLN3	-1.0353	0.687422
1417557_at	UBXD1	1.01933	0.548378
1417558_at	FYN	-1.01762	0.508519
1417559_at	SFXN1	-1.03606	0.500911
1417560_at	SFXN1	-1.01112	0.316697
1417562_at	EIF4EBP1	-1.01495	0.523131
1417564_at	MED7	1.17869	0.006835
1417565_at	ABHD5	1.32866	0.00019
1417566_at	ABHD5	-1.05937	0.614734
1417567_at	CTNNBIP1	1.23114	0.078323
1417568_at	NCALD	-1.8476	0
1417569_at	NCALD	-1.9508	0
1417570_at	ANAPC1	-1.08097	0.046805
1417571_at	MPG	1.14237	3e-06
1417572_at	MPG	1.15366	0.033877
1417573_at		1.18508	0.000115
1417577_at	TRPC3	1.3387	0.00265
1417578_a_at	GMPPA	-1.09028	0.117281
1417579_x_at	GMPPA	-1.03661	0.551222
1417580_s_at		-1.2563	0.007944
1417581_at	DHODH	-1.39399	0.000471
1417582_s_at	DHODH	-1.4282	0.00029
1417583_a_at	UTP3	1.143	0.121427
1417584_at	SLC11A2	-1.17045	0.142321
1417585_at	NUP210	-1.01483	0.725683
1417586_at	TIMELESS	-1.30128	0.003751
1417587_at	TIMELESS	-1.67007	9e-06
1417591_at	PTGES2	1.0739	0.235952
1417592_at	FRAP1	1.02614	0.331268
1417593_at	TUSC2	-1.04819	0.387715
1417594_at	GKAP1	1.11511	0.242402
1417598_a_at		-1.07959	0.144781
1417599_at	CD276	1.06348	0.508899
1417600_at	SLC15A2	1.0135	0.889464
1417602_at	PER2	-1.16254	0.525707
1417604_at	CAMK1	1.02009	0.649138
1417605_s_at	CAMK1	1.22559	3.9e-05
1417606_a_at	CALR	1.17781	0.001059
1417608_a_at	RPL13A	1.18872	0.000589
1417609_at	UBE2A	1.18381	0.008944
1417612_at	IER5	1.50759	0
1417615_a_at	RPL11	1.13182	0.002868
1417619_at		1.1365	0.046252
1417621_at	NFATC1	1.30486	0.006978
1417622_at	SLC12A2	-1.0996	0.002417
1417623_at	SLC12A2	-1.73219	0.000604
1417624_at	NAB1	-1.22113	0.000664
1417628_at	SUPT6H	-1.25002	0.00029
1417629_at	PRODH	-1.50328	0.004698
1417630_at	MKNK1	-1.142	0.029347
1417631_at	MKNK1	-1.52213	0.003077
1417632_at	ATP6V0A1	-1.13091	0.060843
1417636_at	SLC6A9	1.12309	0.008301
1417637_a_at	HMG20B	-1.42296	0.004664
1417644_at	SSPN	1.27267	0.004857
1417646_a_at	SNX5	1.04908	0.57742
1417647_at	SNX5	1.06932	0.320713
1417648_s_at	SNX5	1.12288	0.4253
1417652_a_at	TBCA	1.32756	3e-06
1417654_at	SDC4	-1.84262	0.000113
1417655_a_at		-1.21322	0.001508
1417656_at	MYBL2	-1.12083	0.249097
1417657_s_at		-1.09495	0.026755
1417658_at	TBRG4	-1.58974	4.7e-05
1417659_at	VPS29	1.03072	0.63684
1417660_s_at	VPS29	1.18221	0.008918
1417662_at	ELK3	-1.2697	0.107754
1417663_a_at	NDRG3	1.42199	0
1417664_a_at	NDRG3	1.24493	0.0052
1417665_a_at	CPSF1	-1.04373	0.018328
1417666_at	DNTTIP1	1.09878	0.000258
1417667_a_at	PTER	-1.0036	0.935645
1417668_at	RTN4IP1	1.09296	0.043502
1417669_at		1.0674	0.223026
1417670_at	TIMM44	-1.32549	0.015908
1417671_at	SCLY	1.02339	0.756083
1417673_at	GRB14	1.03958	0.359377
1417674_s_at	GOLGA4	-1.08487	0.069894
1417676_a_at	PTPRO	-1.18221	1.4e-05
1417681_at	NUDT21	1.17606	0.00083
1417683_at	DIABLO	1.04408	0.101931
1417684_at	THUMPD3	-1.00508	0.93144
1417685_at	ANKFY1	1.15835	0.009874
1417688_at		-1.29921	0.015922
1417690_at	PRKAG1	-1.17507	0.004831
1417691_at	BIN3	1.01012	0.859951
1417692_at	DRG2	1.07733	0.066314
1417693_a_at	GAB1	1.28591	4e-05
1417694_at	GAB1	1.29486	3.1e-05
1417695_a_at	SOAT1	-1.06397	0.354655
1417696_at	SOAT1	-1.4511	0.001864
1417697_at	SOAT1	-1.20017	0.093304
1417698_at	GTF2F1	-1.0304	0.521703
1417699_at	GTF2F1	-1.17238	0.081371
1417701_at	PPP1R14C	1.64485	3e-06
1417703_at	PVRL2	-1.07277	0.248994
1417705_at	OTUB1	-1.64765	0.004321
1417706_at	NAGLU	1.10485	0.112145
1417710_at	METTL9	1.16996	0.01369
1417712_at	EIF2S2	1.06007	0.192449
1417713_at	EIF2S2	1.18207	0.02024
1417715_a_at	GOT2	1.12918	9e-06
1417716_at	GOT2	-1.34042	0.022073
1417718_at	EIF3G	1.06574	0.073697
1417719_at	SAP30	1.06103	0.47067
1417720_at	POLR2J	1.22327	0.000107
1417722_at	PGLS	-1.00491	0.904032
1417723_at	UBE2J1	1.17304	0.006899
1417724_at	THOC4	-1.36237	0.016785
1417725_a_at	SSSCA1	1.00801	0.906026
1417726_at	SSSCA1	1.04884	0.118647
1417727_at	SFRS9	-1.25494	0.009311
1417728_at	MBD3	-1.43703	0.010005
1417730_at	EXT1	1.17184	0.003604
1417731_at	PQBP1	1.04235	0.506181
1417733_at	RNF146	1.01814	0.372172
1417734_at	AKAP8L	-1.75829	0
1417736_at	SMC6	-1.1616	0.038227
1417737_at	MRPS31	1.12831	0.005326
1417739_at	MED11	1.12971	0.092588
1417740_at	CDC37L1	1.17155	0.005234
1417742_a_at	DMAP1	1.02269	0.497448
1417743_at	CLK2	-1.46282	1e-06
1417744_a_at	RALB	1.04672	0.222301
1417747_at	CPLX1	-1.02933	0.838463
1417748_x_at	FOXM1	-1.26382	0.000474
1417749_a_at	TJP1	1.20755	4e-06
1417750_a_at	SLC25A37	-1.74113	3.7e-05
1417751_at	STK10	1.09213	0.251224
1417752_at	CORO1C	-1.90001	0.007398
1417753_at	PKD2	1.18754	0.002977
1417754_at	TOPORS	-1.00637	0.929025
1417755_at	TOPORS	-1.19645	0.022734
1417758_at	ITGA2B	-1.34107	0.003434
1417762_a_at	RPL8	1.14967	0.019009
1417763_at	SSR1	1.1283	8e-06
1417764_at	SSR1	-1.25939	0.155537
1417766_at	CYB5B	1.07165	0.007115
1417767_at	CYB5B	-1.2054	0.015561
1417768_at	PNPLA8	1.11054	0.037619
1417769_at	PSMC6	1.22229	0.063012
1417770_s_at	PSMC6	1.19768	0.015371
1417771_a_at	PSMC6	1.17925	0.002028
1417772_at	GRHPR	1.2212	0.000911
1417773_at	NANS	-1.18536	0.047546
1417774_at	NANS	1.11588	0.031114
1417775_at		-1.18362	0.010113
1417778_at		-1.01707	0.537899
1417779_at		-1.0128	0.843865
1417783_at	ALS2	-1.06997	0.217364
1417786_a_at	RGS19	-1.12733	0.03973
1417791_a_at		-1.02957	0.691888
1417792_at		-1.1575	0.139913
1417794_at	ZMYM3	-1.28107	0.003314
1417796_at	GPS2	-1.01769	0.649202
1417800_at	PARP2	1.01877	0.763272
1417807_at		1.08751	0.268028
1417810_a_at	PACSIN2	1.04122	0.208047
1417815_a_at	SERINC3	1.15382	0.065232
1417817_a_at	WWTR1	-1.31184	0.057124
1417818_at	WWTR1	1.24361	0
1417819_at	TOR1B	-1.45212	0.001162
1417820_at	TOR1B	-2.18294	0.001991
1417821_at		-1.53404	0.000419
1417822_at		-1.13697	0.004604
1417823_at	GCAT	1.00818	0.875649
1417825_at	ESD	1.39398	0
1417826_at		1.59096	0.002385
1417827_at	NGLY1	1.15936	0.037739
1417829_a_at	RAB15	-1.10393	0.074629
1417830_at	SMC1A	1.03242	0.087847
1417831_at	SMC1A	-1.40729	0.010181
1417832_at	SMC1A	-1.75972	0.003876
1417833_at	ZC3H10	-1.10279	0.122098
1417834_at	SYNJ2BP	1.08924	0.073285
1417840_at		1.10838	0.073654
1417841_at	PXMP2	1.00822	0.928771
1417842_at		1.06092	0.31239
1417844_at	MED4	-1.00148	0.969419
1417846_at	ULK2	1.17926	0.021861
1417847_at	ULK2	0.998993	0.987299
1417848_at		-1.01484	0.71705
1417849_at		1.02147	0.600544
1417850_at	RB1	-1.10547	0.221323
1417854_at	MAP2K5	-1.27925	0.006458
1417855_at	FBXL15	-1.02693	0.708038
1417859_at	GAS7	-1.56168	0.003766
1417861_at	CCNC	1.1323	0.219633
1417862_at		1.21576	3e-05
1417864_at	PGK1	1.22727	7.5e-05
1417865_at	TNFAIP1	-1.14894	0.005302
1417866_at	TNFAIP1	-1.11615	0.000644
1417871_at	HSD17B7	-1.31372	0.008162
1417872_at	FHL1	1.02027	0.825717
1417873_at	PWP1	1.04046	0.496505
1417874_at	TMEM9B	1.24535	0.003107
1417875_at	DDX50	1.07511	0.176238
1417878_at	E2F1	-1.39735	0.00544
1417879_at	NENF	1.29183	0.000653
1417882_at	SLC39A3	-1.01962	0.655801
1417886_at	INTS5	1.17166	0.005483
1417887_at	INTS5	-2.56129	0
1417889_at	APOBEC2	1.00013	0.998939
1417890_at	PDXP	-1.79174	4.1e-05
1417891_at	SPSB3	-1.04058	0.292402
1417892_a_at	SIRT3	1.06014	0.485468
1417893_at	SFXN3	-1.34722	0.027934
1417897_at	BRMS1	-1.29358	0.060044
1417900_a_at	VLDLR	-1.01466	0.861187
1417902_at	SLC19A2	-1.03684	0.300051
1417904_at	DCLRE1A	1.02297	0.747544
1417907_at	UBE2L3	1.04484	0.054626
1417908_s_at	UBE2L3	1.0933	0.00016
1417910_at	CCNA2	1.06815	0.197088
1417911_at	CCNA2	-1.09557	0.204797
1417912_at	TMEM93	1.10695	9.8e-05
1417913_at	GINS4	1.03387	0.318631
1417914_at	RAP2B	1.11096	0.0412
1417916_a_at	FXC1	1.10646	0.016911
1417918_at	MRPL11	1.28866	4e-06
1417919_at	PPP1R7	-1.04338	0.264709
1417921_at		1.2788	1.1e-05
1417922_at	KBTBD4	-1.01685	0.845941
1417926_at	NCAPG2	-1.18273	0.013816
1417927_at	DDX19A	1.07558	0.063635
1417930_at	NAB2	-1.30652	0.000235
1417931_at	NDST2	0.999859	0.997539
1417932_at	IL18	-1.12367	0.38778
1417934_at	DNAJC4	-1.04724	0.327603
1417935_at	MKRN2	1.0904	0.084445
1417937_at	DACT1	-1.70036	0.000532
1417938_at	RAD51AP1	-1.09226	0.095634
1417939_at	RAD51AP1	-1.23915	0.017193
1417940_s_at	RAD51AP1	-1.26864	2.4e-05
1417941_at	NANP	1.18256	0.009669
1417947_at	PCNA	1.15394	0.000165
1417948_s_at	ILF2	1.1092	0.009023
1417949_at	ILF2	-1.17237	0.112948
1417951_at	ENO3	-1.14819	0.119095
1417953_at		1.24785	6e-06
1417955_at	CCDC71	1.04778	0.331963
1417959_at	PDLIM7	1.93983	0
1417963_at	PLTP	1.13362	0.087881
1417964_at	AP3D1	-1.1511	0.000224
1417965_at	PLEKHA1	-1.73767	2e-06
1417966_at	MRPL39	1.19676	0.000167
1417967_at	MMS19	-1.1707	0.004763
1417968_a_at	MBD1	1.03124	0.60237
1417969_at	FBXO31	-1.52957	8.1e-05
1417970_at	ATP5S	-1.08696	0.039837
1417971_at	NRM	-1.06241	0.171434
1417972_s_at	POP5	-1.00882	0.791313
1417974_at	KPNA4	1.14445	0.03241
1417975_at	KPNA4	-1.34769	0.093243
1417976_at	ADA	1.18664	0.027068
1417980_a_at	INSIG2	1.25178	0.012259
1417981_at	INSIG2	1.10388	0.293822
1417982_at	INSIG2	1.10802	0.043909
1417983_a_at	UBE2V2	1.17962	0.120276
1417984_at	UBE2V2	1.40379	0.026149
1417985_at		2.16938	9e-06
1417986_at		1.71598	0.001281
1417987_at	BTD	1.05245	0.237279
1417998_at	PTGES3	1.07526	0.000242
1417999_at	ITM2B	1.31204	0.003887
1418000_a_at	ITM2B	1.3628	1e-06
1418002_at	HIGD2A	1.32381	2.3e-05
1418004_a_at	TMEM176B	-1.03748	0.347234
1418005_at	SDHB	1.32513	1e-06
1418006_at		-1.48419	0.000832
1418007_at		-1.39295	6e-06
1418008_at		-1.27329	0.023188
1418010_a_at	SH3GLB1	1.18385	0.000244
1418011_a_at	SH3GLB1	1.306	0.004851
1418012_at	SH3GLB1	1.19474	0.047357
1418014_a_at	B4GALT1	2.06556	0
1418015_at	PUM2	-1.55499	6.6e-05
1418016_at	PUM2	1.03506	0.215828
1418017_at	PUM2	-1.10792	0.00155
1418018_at	CPD	-2.30977	0.000486
1418019_at	CPD	-1.73225	0.000221
1418020_s_at	CPD	-1.55281	0.000628
1418022_at	NARG1	-1.16203	0.000836
1418023_at	NARG1	-1.28319	0.001777
1418024_at	NARG1	-1.21418	0.100502
1418025_at	BHLHB2	1.43145	0.007673
1418026_at	EXO1	-1.2004	0.00303
1418027_at	EXO1	-1.59028	5e-06
1418029_at	FAIM	1.02777	0.709217
1418030_at	SLCO3A1	1.15706	0.052266
1418031_at	MYO9B	-1.17944	0.007962
1418032_at	ITFG2	-1.09313	0.100711
1418033_s_at		-1.02529	0.553642
1418034_at	MRPS9	1.003	0.954461
1418035_a_at	PRIM2	1.24547	0.001184
1418036_at	PRIM2	1.14975	0.023363
1418038_s_at	DUSP19	1.16448	0.008182
1418039_at		1.11793	0.017045
1418040_at	TMEM186	-1.03176	0.474788
1418041_at	TMEM186	-1.26783	0.040395
1418042_a_at	ABCC5	-1.44423	1.6e-05
1418044_at		-1.21001	0.011321
1418046_at	NAP1L2	1.15188	0.039834
1418048_at		1.18947	0.017134
1418049_at	LTBP3	1.60135	0
1418052_at	MVK	-1.08561	0.047417
1418057_at	TIAM1	-1.31261	1.6e-05
1418060_a_at	MAPK7	-2.19225	0
1418062_at	EEF1A2	-1.2513	0.087601
1418064_at	TFPT	-1.09413	0.331373
1418066_at		1.00416	0.944204
1418067_at		1.3595	0.00917
1418070_at	CDYL	1.0046	0.944609
1418071_s_at	CDYL	-1.01439	0.77267
1418072_at	HIST1H2BC	1.31335	0.117269
1418073_at	ACOT9	1.1481	0.093232
1418075_at		1.20358	0.043637
1418077_at	TRIM21	1.1571	0.130703
1418078_at	PSME3	-1.04955	0.283893
1418079_at	PSME3	-1.20709	0.053836
1418080_at	B4GALT2	-1.52426	0.001478
1418081_at	WBSCR18	1.07408	0.040956
1418082_at	NMT1	-1.49059	0.002589
1418083_at		1.37416	0.000149
1418087_at	UFD1L	1.00669	0.902459
1418088_a_at	STX8	1.20461	0.014727
1418089_at	STX8	1.16775	0.016308
1418090_at	PLVAP	-1.73803	0.0005
1418092_s_at	TRIP10	-1.2764	0.002493
1418097_a_at	TPTE2	-1.09777	0.324636
1418101_a_at	RTN3	1.25344	0.007725
1418102_at	HES1	-1.52925	0.000992
1418103_at	SLC12A9	-1.29265	3.6e-05
1418107_at	TCEA2	-1.54734	0.000356
1418108_at		-1.10619	0.196989
1418109_at	GSPT2	1.2973	0.00894
1418112_at	MRPL10	1.02317	0.45633
1418114_at	RBPJ	-1.04202	0.64068
1418115_s_at		1.22553	0
1418116_at		1.12244	0.10454
1418117_at	NDUFS4	1.21689	0.008297
1418119_at	RBM8A	1.1351	0.000748
1418120_at	RBM8A	-1.16328	0.166035
1418121_at	VRK3	1.13438	0.014966
1418123_at	UNC119	-1.07115	0.02425
1418124_at	TMEM85	1.20348	3.2e-05
1418125_at	INOC1	-1.64619	0.002094
1418127_a_at	AIFM1	1.04227	0.148995
1418128_at	ADCY6	-1.16548	0.000268
1418129_at	DHCR24	1.55724	0.001372
1418131_at	SAMHD1	-1.07059	0.533593
1418132_a_at	UBFD1	-1.58783	0.014946
1418134_at	SLC25A46	-1.04753	0.280621
1418135_at	AFF1	-1.52651	8e-06
1418137_at	MRP63	1.29168	1e-06
1418143_at	VPS45	1.09126	0.059713
1418144_a_at	PIP5K1A	-1.04878	0.050236
1418145_at	TFIP11	1.02903	0.811216
1418146_a_at	RBL2	-1.14728	0.088609
1418148_at	ABHD1	1.10071	0.266855
1418150_at	MTMR4	-1.02904	0.637564
1418151_at	MTMR4	-1.05929	0.221513
1418152_at	NSBP1	-1.06542	0.093203
1418154_at		-1.15995	0.000324
1418157_at	NR2F1	1.56883	9e-06
1418159_at		-1.19708	0.016353
1418160_at	MKRN3	-1.03901	0.685564
1418164_at	STX2	-1.01317	0.847848
1418167_at		-2.26044	6.2e-05
1418168_at	ZCCHC14	-1.17758	0.043625
1418169_at	ZCCHC14	-1.12982	0.043926
1418170_a_at	ZCCHC14	-1.4868	0.004863
1418171_at	TCEAL8	1.18184	0.008025
1418178_at	INA	-1.26944	0.005451
1418180_at	SP1	-1.09698	0.012666
1418181_at	PTP4A3	-1.28497	0.004348
1418183_a_at	PSCD1	-1.03847	0.252409
1418184_at	CENPM	-1.10328	0.160113
1418185_at		1.14503	0.007389
1418187_at	RAMP2	-1.06986	0.13756
1418188_a_at	RAMP2	-1.46118	0.004328
1418189_s_at	RAMP2	-1.50704	0.002094
1418192_at	MNT	-1.44188	0.009324
1418194_at	GALNT10	1.11548	0.454223
1418195_at	GALNT10	2.2179	0
1418198_a_at	TM9SF1	1.00038	0.992406
1418201_at	PLEKHG2	-1.15149	0.003873
1418202_a_at	WIZ	-1.46066	7.6e-05
1418206_at	SDF2L1	-1.50985	0.036554
1418209_a_at	PFN2	1.33582	7e-06
1418210_at	PFN2	1.23247	0.000221
1418217_at	NME7	1.28203	0.0005
1418222_at		-1.11225	0.055253
1418223_at	SEC11A	1.18304	0.000515
1418225_at	ORC2L	1.03615	0.668444
1418226_at	ORC2L	-1.0195	0.717159
1418227_at	ORC2L	-1.07071	0.1974
1418228_at	NFU1	1.04587	0.427505
1418229_s_at	NFU1	1.23505	0.209259
1418230_a_at	LIMS1	-1.12819	0.000574
1418231_at	LIMS1	-1.36937	0.00332
1418232_s_at	LIMS1	-1.04731	0.271395
1418233_a_at	TRAPPC5	1.15771	0.097727
1418234_s_at	BCAS2	1.14265	0.003077
1418235_at	ATG5	1.2568	0.003766
1418236_s_at	ATG5	1.10502	0.084829
1418238_at	IVD	1.05181	0.518811
1418241_at	USF2	-1.21064	0.012778
1418242_at	FAF1	1.20495	0.006137
1418244_at	NAT5	1.06378	0.109369
1418249_at		1.1139	0.120014
1418253_a_at	HSPA4L	1.3857	0.002933
1418254_at	APIP	1.31737	0.000165
1418255_s_at	SRF	-1.20526	0.042836
1418258_s_at	ARHGDIA	-1.32845	0.037348
1418260_at	HUNK	1.06103	0.273276
1418263_at	DDX25	1.08352	0.434104
1418264_at	CENPK	1.24431	0.040964
1418265_s_at	IRF2	1.30883	0.003189
1418268_at	HTR3A	1.08296	0.504566
1418269_at	LOXL3	-1.12907	0.062568
1418273_a_at	RPL30	1.21874	0.000213
1418274_at	NUTF2	1.09445	0.022023
1418275_a_at	ELF2	-1.43215	9.1e-05
1418277_at	RP9	1.02879	0.192047
1418279_a_at	AKAP1	-1.87661	1e-06
1418280_at	KLF6	-1.24177	0.000591
1418281_at	RAD51	-1.13069	0.073874
1418284_at	VPS72	-1.42473	0.01227
1418286_a_at	EFNB1	1.13526	0.127286
1418288_at	LPIN1	-1.03326	0.717459
1418289_at	NES	-1.91203	0
1418291_at		1.12366	0.105063
1418292_at	ASNA1	-1.15441	0.296751
1418295_s_at	DGAT1	-1.01881	0.772788
1418300_a_at	MKNK2	-1.22418	9e-06
1418302_at	PPT2	1.01882	0.745204
1418305_s_at	NOLA1	-1.12523	0.004499
1418308_at	HUS1	-1.02071	0.744655
1418310_a_at	RLBP1	1.48464	0.010947
1418312_at		-1.05346	0.628455
1418313_at		-1.61064	0.000369
1418316_a_at	MARK3	-1.04877	0.13526
1418317_at	LHX2	-1.04375	0.47705
1418319_at		1.18555	0.001905
1418321_at	DCI	1.18639	0.000176
1418323_at	FEM1B	-2.08478	1.7e-05
1418324_at	FEM1B	1.10679	0.001213
1418325_at	SEPHS2	-2.08059	7.6e-05
1418326_at	SLC7A5	-1.0213	0.653539
1418327_at		1.41982	0.000227
1418329_at	PGPEP1	10.5274	0
1418330_at	CTCF	1.00094	0.988442
1418331_at		1.0701	0.118939
1418332_a_at	AGTPBP1	-1.15808	0.130027
1418333_at	MTF1	-1.19235	0.060453
1418334_at	DBF4	-1.05607	0.357325
1418335_a_at		-1.05975	0.263474
1418336_at	AFG3L1	1.14038	0.103697
1418337_at	RPIA	1.29937	0.040375
1418338_at	WDR33	-1.2728	0.0001
1418339_at	RECQL	1.06445	0.49293
1418341_at	RAB4A	1.00791	0.881483
1418342_at	RFC1	-1.06656	0.070133
1418343_at	GTF2IRD2	-1.17416	0.188183
1418345_at	TNFSF13	-1.25067	0.037932
1418347_at	CCDC22	-1.01402	0.720719
1418348_a_at	ASCC2	-1.24012	0.11891
1418349_at	HBEGF	-1.15883	0.236694
1418350_at	HBEGF	-1.32142	0.133768
1418351_a_at	DNMT3B	-1.41014	0.06033
1418354_at	COG1	-1.00278	0.981536
1418355_at	NUCB2	-1.02452	0.845095
1418359_at	WBSCR27	-1.2657	0.010602
1418361_at	GAS8	-1.29933	7.2e-05
1418364_a_at		1.01517	0.891166
1418369_at	PRIM1	1.1084	0.04966
1418371_at	DYNLL2	1.16749	0.003076
1418372_at	ADSL	1.13515	0.007992
1418375_at	MBD6	-1.31541	0.014499
1418377_a_at	SIVA1	1.0136	0.851311
1418380_at	TERF1	1.17663	0.285323
1418381_at		1.01466	0.774537
1418384_at	APOOL	1.2227	0.00042
1418386_at	N6AMT2	1.22998	0.001589
1418387_at	MPHOSPH8	1.06495	0.1328
1418388_s_at	MPHOSPH8	1.07564	0.129401
1418389_at		1.27366	0.008251
1418391_at	PHF21A	-1.1971	0.149114
1418397_at		-1.07525	0.028158
1418399_at	KCTD9	-1.01807	0.775496
1418401_a_at	DUSP16	1.03971	0.307771
1418402_at	ADAM19	-1.27509	0.000267
1418403_at	ADAM19	-1.58468	0.000441
1418404_at		-1.21141	0.069821
1418408_at	ZFAND1	-1.02161	0.773688
1418409_at	JRK	1.14078	0.07062
1418410_at	JRK	-1.38884	0.005153
1418419_at		-1.25806	0.014039
1418424_at	TNFAIP6	1.14831	0.242793
1418427_at	KIF5B	-1.02466	0.645908
1418428_at	KIF5B	-1.17547	0.170298
1418429_at	KIF5B	1.03664	0.627109
1418430_at	KIF5B	1.11162	0.169265
1418431_at	KIF5B	-1.14187	0.123171
1418432_at	CAB39	-1.37944	0.002931
1418433_at	CAB39	-1.1112	0.001357
1418434_at	MKRN1	1.10783	0.46319
1418436_at	STX7	1.08118	0.020505
1418437_a_at	MLX	1.0231	0.565791
1418439_at		1.17002	0.003431
1418442_at	XPO1	-1.00376	0.856244
1418443_at	XPO1	-1.0116	0.636158
1418444_a_at		1.00565	0.872922
1418445_at	SLC16A2	-1.02373	0.539579
1418446_at	SLC16A2	-1.16692	0.277215
1418447_at	GOLGA5	1.17982	0.000307
1418448_at	RRAS	1.09814	0.139374
1418453_a_at	ATP1B1	-1.31482	0.011971
1418455_at	COPZ2	1.12871	0.382404
1418458_at	ANAPC7	1.03019	0.299649
1418460_at		1.11302	0.373841
1418461_at		-1.00441	0.942691
1418462_at	EXOSC9	0.999479	0.991429
1418463_at	PIK3R2	-1.25397	0.002431
1418467_at	SMARCD3	-1.05921	0.093249
1418470_at	YES1	-1.13568	0.054136
1418473_at	CUTC	1.34734	0.000839
1418476_at	CRLF1	-1.07659	0.645669
1418478_at	LMO1	-1.37434	0.00556
1418479_at	VPS54	-1.09001	0.003121
1418481_at	PKMYT1	-1.52089	6.4e-05
1418482_at	CYB561D2	1.05186	0.335868
1418485_at	SLC4A3	-1.2346	0.00735
1418491_a_at	PUS3	1.019	0.773116
1418495_at	ZC3H8	-1.15413	0.204892
1418500_at	NAP1L3	1.69745	0.003048
1418501_a_at	OXR1	-1.24103	0.004849
1418502_a_at	OXR1	-1.2221	0.001288
1418503_at	HSPA9	1.10616	0.041975
1418504_at	HSPA9	1.05719	0.064952
1418505_at	NUDT4	-1.19149	0.011038
1418506_a_at	PRDX2	1.3304	2e-06
1418507_s_at	SOCS2	1.43348	0.129893
1418508_a_at	GRB2	1.19096	0.177074
1418510_s_at	FBXO8	1.03548	0.498724
1418512_at	STK3	-1.0639	0.059322
1418513_at	STK3	-1.23408	0.023786
1418514_at	MTF2	-1.12907	0.013615
1418515_at	MTF2	1.01801	0.785187
1418516_at	MTF2	-1.10585	0.088182
1418517_at	IRX3	1.69269	1e-06
1418518_at	FURIN	1.2627	0.00514
1418520_at		-1.19767	0.035559
1418521_a_at	MTX1	1.18164	0.000551
1418522_at	MTX1	1.01829	0.486477
1418523_at	ARIH2	-1.33862	0.026429
1418524_at	PCM1	1.09306	0.096285
1418525_at	PCM1	-1.15541	0.204375
1418526_at	FUSIP1	-1.23695	8e-05
1418527_a_at	FUSIP1	-1.2871	4e-05
1418528_a_at	DAD1	1.32001	0
1418529_at	OSGEP	1.17075	0.032985
1418530_at	NUP160	-1.03843	0.390225
1418532_at	FZD2	-1.33353	0.028052
1418533_s_at	FZD2	-1.23123	0.023257
1418534_at	FZD2	1.06149	0.259996
1418535_at	RGL1	1.69239	0.00205
1418538_at	KDELR3	1.36678	0.000206
1418542_s_at	CENPO	1.16048	0.033117
1418543_s_at	CCDC43	1.0174	0.831177
1418545_at	WASF1	-1.07122	0.190264
1418546_a_at	STAMBPL1	-1.80801	0
1418553_at	ARHGEF18	-1.19514	0.000136
1418560_at	PDHA1	1.1185	9.9e-05
1418561_at	SF3B1	-1.02632	0.865858
1418562_at	SF3B1	-1.40394	0.004716
1418563_at	SERBP1	-1.00245	0.965146
1418564_s_at	SERBP1	1.08425	0.028245
1418566_s_at	NUDCD2	1.18778	0.000624
1418567_a_at	SRP14	1.29521	5.5e-05
1418568_x_at	SRP14	1.36494	3e-06
1418570_at	NCSTN	-1.11891	0.009022
1418572_x_at	TNFRSF12A	-1.04903	0.258993
1418573_a_at	RALY	1.16685	0.630602
1418574_a_at	SHFM1	1.15568	0.026015
1418575_at	SHFM1	1.19485	6.3e-05
1418576_at	YIPF5	1.49323	1e-06
1418577_at	TRIM8	-1.72859	1e-06
1418578_at	DGKA	-1.12135	0.085716
1418579_at	CETN2	1.39671	6.3e-05
1418581_a_at	LIMK2	1.14531	0.104344
1418583_at	HINT3	1.10885	0.261172
1418584_at	CCNH	1.08478	0.006832
1418585_at	CCNH	1.17388	0.091088
1418587_at	TRAF3	-1.14013	0.003212
1418593_at	TAF6	-1.02466	0.538169
1418594_a_at	NCOA1	1.00215	0.972982
1418597_at	TOP3A	-1.16077	0.033271
1418598_at	UBOX5	-1.21174	0.019464
1418599_at	COL11A1	1.02539	0.469544
1418605_at	NR2C1	-1.0071	0.932111
[truncated: 13,619 more rows]
